# Supplementary material for: ChromBPNet: bias factorized, base-resolution deep learning models of chromatin accessibility reveal cis-regulatory sequence syntax, transcription factor footprints and regulatory variants
Source: bioRxiv. 2025 Jan 8:2024.12.25.630221. Preprint. [Version 2] doi: 10.1101/2024.12.25.630221 (PMC11741299; doi:10.1101/2024.12.25.630221)
Supplement: Supplement 2 [file media-2.zip]

Archive with 46 entries (39 files):
- supplementary_files_1/
- __MACOSX/._supplementary_files_1
- supplementary_files_1/4_ATAC_tobias_corrected_bpnet/
- __MACOSX/supplementary_files_1/._4_ATAC_tobias_corrected_bpnet
- supplementary_files_1/5_ATAC_bpnet_w_simple_cnn_bias/
- __MACOSX/supplementary_files_1/._5_ATAC_bpnet_w_simple_cnn_bias
- supplementary_files_1/3_ATAC_bpnet_w_tobias_bias/
- __MACOSX/supplementary_files_1/._3_ATAC_bpnet_w_tobias_bias
- supplementary_files_1/1_ATAC_raw_bpnet_uncorrected/
- __MACOSX/supplementary_files_1/._1_ATAC_raw_bpnet_uncorrected
- supplementary_files_1/2_ATAC_hint_corrected_bpnet/
- __MACOSX/supplementary_files_1/._2_ATAC_hint_corrected_bpnet
- supplementary_files_1/6_ATAC_chrombpnet/
- __MACOSX/supplementary_files_1/._6_ATAC_chrombpnet
- supplementary_files_1/4_ATAC_tobias_corrected_bpnet/fig1j_gm12878_ATAC_tobias_corrected_softmax_bpnet_profile_modisco.pdf
- __MACOSX/supplementary_files_1/4_ATAC_tobias_corrected_bpnet/._fig1j_gm12878_ATAC_tobias_corrected_softmax_bpnet_profile_modisco.pdf
- supplementary_files_1/4_ATAC_tobias_corrected_bpnet/fig1k_gm12878_ATAC_tobias_corrected_shifted_bpnet_counts_modisco.pdf
- __MACOSX/supplementary_files_1/4_ATAC_tobias_corrected_bpnet/._fig1k_gm12878_ATAC_tobias_corrected_shifted_bpnet_counts_modisco.pdf
- supplementary_files_1/4_ATAC_tobias_corrected_bpnet/fig1i_gm12878_ATAC_tobias_corrected_softmax_bpnet_counts_modisco.pdf
- __MACOSX/supplementary_files_1/4_ATAC_tobias_corrected_bpnet/._fig1i_gm12878_ATAC_tobias_corrected_softmax_bpnet_counts_modisco.pdf
- supplementary_files_1/4_ATAC_tobias_corrected_bpnet/fig1l_gm12878_ATAC_tobias_corrected_shifted_bpnet_profile_modisco.pdf
- __MACOSX/supplementary_files_1/4_ATAC_tobias_corrected_bpnet/._fig1l_gm12878_ATAC_tobias_corrected_shifted_bpnet_profile_modisco.pdf
- supplementary_files_1/5_ATAC_bpnet_w_simple_cnn_bias/fig1m_gm12878_ATAC_raw_bpnet_w_simple_cnn_bias_counts_modisco.pdf
- __MACOSX/supplementary_files_1/5_ATAC_bpnet_w_simple_cnn_bias/._fig1m_gm12878_ATAC_raw_bpnet_w_simple_cnn_bias_counts_modisco.pdf
- supplementary_files_1/5_ATAC_bpnet_w_simple_cnn_bias/fig1n_gm12878_ATAC_raw_bpnet_w_simple_cnn_bias_profile_modisco.pdf
- __MACOSX/supplementary_files_1/5_ATAC_bpnet_w_simple_cnn_bias/._fig1n_gm12878_ATAC_raw_bpnet_w_simple_cnn_bias_profile_modisco.pdf
- supplementary_files_1/3_ATAC_bpnet_w_tobias_bias/fig1g_gm12878_ATAC_raw_bpnet_w_tobias_bias_counts_modisco.pdf
- __MACOSX/supplementary_files_1/3_ATAC_bpnet_w_tobias_bias/._fig1g_gm12878_ATAC_raw_bpnet_w_tobias_bias_counts_modisco.pdf
- supplementary_files_1/3_ATAC_bpnet_w_tobias_bias/fig1h_gm12878_ATAC_raw_bpnet_w_tobias_bias_profile_modisco.pdf
- __MACOSX/supplementary_files_1/3_ATAC_bpnet_w_tobias_bias/._fig1h_gm12878_ATAC_raw_bpnet_w_tobias_bias_profile_modisco.pdf
- supplementary_files_1/1_ATAC_raw_bpnet_uncorrected/fig1d_gm12878_ATAC_raw_bpnet_uncorrected_profile_modisco.pdf
- __MACOSX/supplementary_files_1/1_ATAC_raw_bpnet_uncorrected/._fig1d_gm12878_ATAC_raw_bpnet_uncorrected_profile_modisco.pdf
- supplementary_files_1/1_ATAC_raw_bpnet_uncorrected/fig1a_k562_ATAC_raw_bpnet_uncorrected_counts_modisco.pdf
- __MACOSX/supplementary_files_1/1_ATAC_raw_bpnet_uncorrected/._fig1a_k562_ATAC_raw_bpnet_uncorrected_counts_modisco.pdf
- supplementary_files_1/1_ATAC_raw_bpnet_uncorrected/fig1c_gm12878_ATAC_raw_bpnet_uncorrected_counts_modisco.pdf
- __MACOSX/supplementary_files_1/1_ATAC_raw_bpnet_uncorrected/._fig1c_gm12878_ATAC_raw_bpnet_uncorrected_counts_modisco.pdf
- supplementary_files_1/1_ATAC_raw_bpnet_uncorrected/fig1b_k562_ATAC_raw_bpnet_uncorrected_profile_modisco.pdf
- __MACOSX/supplementary_files_1/1_ATAC_raw_bpnet_uncorrected/._fig1b_k562_ATAC_raw_bpnet_uncorrected_profile_modisco.pdf
- supplementary_files_1/2_ATAC_hint_corrected_bpnet/fig1f_gm12878_ATAC_hint_corrected_bpnet_profile_modisco.pdf
- __MACOSX/supplementary_files_1/2_ATAC_hint_corrected_bpnet/._fig1f_gm12878_ATAC_hint_corrected_bpnet_profile_modisco.pdf
- supplementary_files_1/2_ATAC_hint_corrected_bpnet/fig1e_gm12878_ATAC_hint_corrected_bpnet_counts_modisco.pdf
- __MACOSX/supplementary_files_1/2_ATAC_hint_corrected_bpnet/._fig1e_gm12878_ATAC_hint_corrected_bpnet_counts_modisco.pdf
- supplementary_files_1/6_ATAC_chrombpnet/fig1p_gm12878_ATAC_raw_chrombpnet_profile_modisco.pdf
- __MACOSX/supplementary_files_1/6_ATAC_chrombpnet/._fig1p_gm12878_ATAC_raw_chrombpnet_profile_modisco.pdf
- supplementary_files_1/6_ATAC_chrombpnet/fig1o_gm12878_ATAC_raw_chrombpnet_counts_modisco.pdf
- __MACOSX/supplementary_files_1/6_ATAC_chrombpnet/._fig1o_gm12878_ATAC_raw_chrombpnet_counts_modisco.pdf
