# Supplementary material for: ChromBPNet: bias factorized, base-resolution deep learning models of chromatin accessibility reveal cis-regulatory sequence syntax, transcription factor footprints and regulatory variants
Source: bioRxiv. 2025 Jan 8:2024.12.25.630221. Preprint. [Version 2] doi: 10.1101/2024.12.25.630221 (PMC11741299; doi:10.1101/2024.12.25.630221)
Supplement: Supplement 3 [file media-3.zip]

Archive with 26 entries (21 files):
- supplementary_files_2/
- __MACOSX/._supplementary_files_2
- supplementary_files_2/3_DNASE_bpnet_w_simple_cnn_bias/
- __MACOSX/supplementary_files_2/._3_DNASE_bpnet_w_simple_cnn_bias
- supplementary_files_2/2_DNASE_hint_corrected_bpnet/
- __MACOSX/supplementary_files_2/._2_DNASE_hint_corrected_bpnet
- supplementary_files_2/1_DNASE_raw_bpnet_uncorrected/
- __MACOSX/supplementary_files_2/._1_DNASE_raw_bpnet_uncorrected
- supplementary_files_2/4_DNASE_chrombpnet/
- __MACOSX/supplementary_files_2/._4_DNASE_chrombpnet
- supplementary_files_2/3_DNASE_bpnet_w_simple_cnn_bias/fig2e_gm12878_DNASE_raw_bpnet_w_simple_cnn_bias_counts_modisco.pdf
- __MACOSX/supplementary_files_2/3_DNASE_bpnet_w_simple_cnn_bias/._fig2e_gm12878_DNASE_raw_bpnet_w_simple_cnn_bias_counts_modisco.pdf
- supplementary_files_2/3_DNASE_bpnet_w_simple_cnn_bias/fig2f_gm12878_DNASE_raw_bpnet_w_simple_cnn_bias_profile_modisco.pdf
- __MACOSX/supplementary_files_2/3_DNASE_bpnet_w_simple_cnn_bias/._fig2f_gm12878_DNASE_raw_bpnet_w_simple_cnn_bias_profile_modisco.pdf
- supplementary_files_2/2_DNASE_hint_corrected_bpnet/fig2c_gm12878_DNASE_hint_corrected_bpnet_counts_modisco.pdf
- __MACOSX/supplementary_files_2/2_DNASE_hint_corrected_bpnet/._fig2c_gm12878_DNASE_hint_corrected_bpnet_counts_modisco.pdf
- supplementary_files_2/2_DNASE_hint_corrected_bpnet/fig2d_gm12878_DNASE_hint_corrected_bpnet_profile_modisco.pdf
- __MACOSX/supplementary_files_2/2_DNASE_hint_corrected_bpnet/._fig2d_gm12878_DNASE_hint_corrected_bpnet_profile_modisco.pdf
- supplementary_files_2/1_DNASE_raw_bpnet_uncorrected/fig2a_gm12878_DNASE_raw_bpnet_uncorrected_counts_modisco.pdf
- __MACOSX/supplementary_files_2/1_DNASE_raw_bpnet_uncorrected/._fig2a_gm12878_DNASE_raw_bpnet_uncorrected_counts_modisco.pdf
- supplementary_files_2/1_DNASE_raw_bpnet_uncorrected/fig2b_gm12878_DNASE_raw_bpnet_uncorrected_profile_modisco.pdf
- __MACOSX/supplementary_files_2/1_DNASE_raw_bpnet_uncorrected/._fig2b_gm12878_DNASE_raw_bpnet_uncorrected_profile_modisco.pdf
- supplementary_files_2/4_DNASE_chrombpnet/fig2g_gm12878_DNASE_raw_chrombpnet_profile_modisco.pdf
- __MACOSX/supplementary_files_2/4_DNASE_chrombpnet/._fig2g_gm12878_DNASE_raw_chrombpnet_profile_modisco.pdf
- supplementary_files_2/4_DNASE_chrombpnet/fig2h_gm12878_DNASE_raw_chrombpnet_profile_modisco.pdf
- __MACOSX/supplementary_files_2/4_DNASE_chrombpnet/._fig2h_gm12878_DNASE_raw_chrombpnet_profile_modisco.pdf
