# Supplementary material for: ChromBPNet: bias factorized, base-resolution deep learning models of chromatin accessibility reveal cis-regulatory sequence syntax, transcription factor footprints and regulatory variants
Source: bioRxiv. 2025 Jan 8:2024.12.25.630221. Preprint. [Version 2] doi: 10.1101/2024.12.25.630221 (PMC11741299; doi:10.1101/2024.12.25.630221)
Supplement: Supplement 4 [file media-4.zip]

Archive with 178 entries (169 files):
- supplementary_files_3/
- __MACOSX/._supplementary_files_3
- supplementary_files_3/hepg2_ATAC_bpnet_bias_model/
- __MACOSX/supplementary_files_3/._hepg2_ATAC_bpnet_bias_model
- supplementary_files_3/hepg2_DNASE_bpnet_bias_model/
- __MACOSX/supplementary_files_3/._hepg2_DNASE_bpnet_bias_model
- supplementary_files_3/k562_DNASE_bpnet_bias_model/
- __MACOSX/supplementary_files_3/._k562_DNASE_bpnet_bias_model
- supplementary_files_3/k562_ATAC_bpnet_bias_model/
- __MACOSX/supplementary_files_3/._k562_ATAC_bpnet_bias_model
- supplementary_files_3/imr90_ATAC_bpnet_bias_model/
- __MACOSX/supplementary_files_3/._imr90_ATAC_bpnet_bias_model
- supplementary_files_3/gm12878_ATAC_bpnet_bias_model/
- __MACOSX/supplementary_files_3/._gm12878_ATAC_bpnet_bias_model
- supplementary_files_3/h1esc_ATAC_bpnet_bias_model/
- __MACOSX/supplementary_files_3/._h1esc_ATAC_bpnet_bias_model
- supplementary_files_3/h1esc_DNASE_bpnet_bias_model/
- __MACOSX/supplementary_files_3/._h1esc_DNASE_bpnet_bias_model
- supplementary_files_3/hepg2_ATAC_bpnet_bias_model/hepg2_ATAC_raw_bpnet_bias_fold4_counts_modisco.pdf
- __MACOSX/supplementary_files_3/hepg2_ATAC_bpnet_bias_model/._hepg2_ATAC_raw_bpnet_bias_fold4_counts_modisco.pdf
- supplementary_files_3/hepg2_ATAC_bpnet_bias_model/hepg2_ATAC_raw_bpnet_bias_fold2_counts_modisco.pdf
- __MACOSX/supplementary_files_3/hepg2_ATAC_bpnet_bias_model/._hepg2_ATAC_raw_bpnet_bias_fold2_counts_modisco.pdf
- supplementary_files_3/hepg2_ATAC_bpnet_bias_model/hepg2_ATAC_raw_bpnet_bias_fold1_counts_modisco.pdf
- __MACOSX/supplementary_files_3/hepg2_ATAC_bpnet_bias_model/._hepg2_ATAC_raw_bpnet_bias_fold1_counts_modisco.pdf
- supplementary_files_3/hepg2_ATAC_bpnet_bias_model/hepg2_ATAC_raw_bpnet_bias_fold0_counts_modisco.pdf
- __MACOSX/supplementary_files_3/hepg2_ATAC_bpnet_bias_model/._hepg2_ATAC_raw_bpnet_bias_fold0_counts_modisco.pdf
- supplementary_files_3/hepg2_ATAC_bpnet_bias_model/hepg2_ATAC_raw_bpnet_bias_fold3_counts_modisco.pdf
- __MACOSX/supplementary_files_3/hepg2_ATAC_bpnet_bias_model/._hepg2_ATAC_raw_bpnet_bias_fold3_counts_modisco.pdf
- supplementary_files_3/hepg2_ATAC_bpnet_bias_model/hepg2_ATAC_raw_bpnet_bias_fold1_profile_modisco.pdf
- __MACOSX/supplementary_files_3/hepg2_ATAC_bpnet_bias_model/._hepg2_ATAC_raw_bpnet_bias_fold1_profile_modisco.pdf
- supplementary_files_3/hepg2_ATAC_bpnet_bias_model/hepg2_ATAC_raw_bpnet_bias_fold0_profile_modisco.pdf
- __MACOSX/supplementary_files_3/hepg2_ATAC_bpnet_bias_model/._hepg2_ATAC_raw_bpnet_bias_fold0_profile_modisco.pdf
- supplementary_files_3/hepg2_ATAC_bpnet_bias_model/hepg2_ATAC_raw_bpnet_bias_fold3_profile_modisco.pdf
- __MACOSX/supplementary_files_3/hepg2_ATAC_bpnet_bias_model/._hepg2_ATAC_raw_bpnet_bias_fold3_profile_modisco.pdf
- supplementary_files_3/hepg2_ATAC_bpnet_bias_model/hepg2_ATAC_raw_bpnet_bias_fold2_profile_modisco.pdf
- __MACOSX/supplementary_files_3/hepg2_ATAC_bpnet_bias_model/._hepg2_ATAC_raw_bpnet_bias_fold2_profile_modisco.pdf
- supplementary_files_3/hepg2_ATAC_bpnet_bias_model/hepg2_ATAC_raw_bpnet_bias_fold4_profile_modisco.pdf
- __MACOSX/supplementary_files_3/hepg2_ATAC_bpnet_bias_model/._hepg2_ATAC_raw_bpnet_bias_fold4_profile_modisco.pdf
- supplementary_files_3/hepg2_DNASE_bpnet_bias_model/hepg2_DNASE_raw_bpnet_bias_fold4_profile_modisco.pdf
- __MACOSX/supplementary_files_3/hepg2_DNASE_bpnet_bias_model/._hepg2_DNASE_raw_bpnet_bias_fold4_profile_modisco.pdf
- supplementary_files_3/hepg2_DNASE_bpnet_bias_model/hepg2_DNASE_raw_bpnet_bias_fold1_counts_modisco.pdf
- __MACOSX/supplementary_files_3/hepg2_DNASE_bpnet_bias_model/._hepg2_DNASE_raw_bpnet_bias_fold1_counts_modisco.pdf
- supplementary_files_3/hepg2_DNASE_bpnet_bias_model/hepg2_DNASE_raw_bpnet_bias_fold1_profile_modisco.pdf
- __MACOSX/supplementary_files_3/hepg2_DNASE_bpnet_bias_model/._hepg2_DNASE_raw_bpnet_bias_fold1_profile_modisco.pdf
- supplementary_files_3/hepg2_DNASE_bpnet_bias_model/hepg2_DNASE_raw_bpnet_bias_fold0_profile_modisco.pdf
- __MACOSX/supplementary_files_3/hepg2_DNASE_bpnet_bias_model/._hepg2_DNASE_raw_bpnet_bias_fold0_profile_modisco.pdf
- supplementary_files_3/hepg2_DNASE_bpnet_bias_model/hepg2_DNASE_raw_bpnet_bias_fold3_profile_modisco.pdf
- __MACOSX/supplementary_files_3/hepg2_DNASE_bpnet_bias_model/._hepg2_DNASE_raw_bpnet_bias_fold3_profile_modisco.pdf
- supplementary_files_3/hepg2_DNASE_bpnet_bias_model/hepg2_DNASE_raw_bpnet_bias_fold2_counts_modisco.pdf
- __MACOSX/supplementary_files_3/hepg2_DNASE_bpnet_bias_model/._hepg2_DNASE_raw_bpnet_bias_fold2_counts_modisco.pdf
- supplementary_files_3/hepg2_DNASE_bpnet_bias_model/hepg2_DNASE_raw_bpnet_bias_fold2_profile_modisco.pdf
- __MACOSX/supplementary_files_3/hepg2_DNASE_bpnet_bias_model/._hepg2_DNASE_raw_bpnet_bias_fold2_profile_modisco.pdf
- supplementary_files_3/hepg2_DNASE_bpnet_bias_model/hepg2_DNASE_raw_bpnet_bias_fold4_counts_modisco.pdf
- __MACOSX/supplementary_files_3/hepg2_DNASE_bpnet_bias_model/._hepg2_DNASE_raw_bpnet_bias_fold4_counts_modisco.pdf
- supplementary_files_3/hepg2_DNASE_bpnet_bias_model/hepg2_DNASE_raw_bpnet_bias_fold3_counts_modisco.pdf
- __MACOSX/supplementary_files_3/hepg2_DNASE_bpnet_bias_model/._hepg2_DNASE_raw_bpnet_bias_fold3_counts_modisco.pdf
- supplementary_files_3/hepg2_DNASE_bpnet_bias_model/hepg2_DNASE_raw_bpnet_bias_fold0_counts_modisco.pdf
- __MACOSX/supplementary_files_3/hepg2_DNASE_bpnet_bias_model/._hepg2_DNASE_raw_bpnet_bias_fold0_counts_modisco.pdf
- supplementary_files_3/k562_DNASE_bpnet_bias_model/k562_DNASE_raw_bpnet_bias_fold2_counts_modisco.pdf
- __MACOSX/supplementary_files_3/k562_DNASE_bpnet_bias_model/._k562_DNASE_raw_bpnet_bias_fold2_counts_modisco.pdf
- supplementary_files_3/k562_DNASE_bpnet_bias_model/k562_DNASE_raw_bpnet_bias_fold1_counts_modisco.pdf
- __MACOSX/supplementary_files_3/k562_DNASE_bpnet_bias_model/._k562_DNASE_raw_bpnet_bias_fold1_counts_modisco.pdf
- supplementary_files_3/k562_DNASE_bpnet_bias_model/k562_DNASE_raw_bpnet_bias_fold2_profile_modisco.pdf
- __MACOSX/supplementary_files_3/k562_DNASE_bpnet_bias_model/._k562_DNASE_raw_bpnet_bias_fold2_profile_modisco.pdf
- supplementary_files_3/k562_DNASE_bpnet_bias_model/k562_DNASE_raw_bpnet_bias_fold3_profile_modisco.pdf
- __MACOSX/supplementary_files_3/k562_DNASE_bpnet_bias_model/._k562_DNASE_raw_bpnet_bias_fold3_profile_modisco.pdf
- supplementary_files_3/k562_DNASE_bpnet_bias_model/k562_DNASE_raw_bpnet_bias_fold0_profile_modisco.pdf
- __MACOSX/supplementary_files_3/k562_DNASE_bpnet_bias_model/._k562_DNASE_raw_bpnet_bias_fold0_profile_modisco.pdf
- supplementary_files_3/k562_DNASE_bpnet_bias_model/k562_DNASE_raw_bpnet_bias_fold1_profile_modisco.pdf
- __MACOSX/supplementary_files_3/k562_DNASE_bpnet_bias_model/._k562_DNASE_raw_bpnet_bias_fold1_profile_modisco.pdf
- supplementary_files_3/k562_DNASE_bpnet_bias_model/k562_DNASE_raw_bpnet_bias_fold4_counts_modisco.pdf
- __MACOSX/supplementary_files_3/k562_DNASE_bpnet_bias_model/._k562_DNASE_raw_bpnet_bias_fold4_counts_modisco.pdf
- supplementary_files_3/k562_DNASE_bpnet_bias_model/k562_DNASE_raw_bpnet_bias_fold4_profile_modisco.pdf
- __MACOSX/supplementary_files_3/k562_DNASE_bpnet_bias_model/._k562_DNASE_raw_bpnet_bias_fold4_profile_modisco.pdf
- supplementary_files_3/k562_DNASE_bpnet_bias_model/k562_DNASE_raw_bpnet_bias_fold0_counts_modisco.pdf
- __MACOSX/supplementary_files_3/k562_DNASE_bpnet_bias_model/._k562_DNASE_raw_bpnet_bias_fold0_counts_modisco.pdf
- supplementary_files_3/k562_DNASE_bpnet_bias_model/k562_DNASE_raw_bpnet_bias_fold3_counts_modisco.pdf
- __MACOSX/supplementary_files_3/k562_DNASE_bpnet_bias_model/._k562_DNASE_raw_bpnet_bias_fold3_counts_modisco.pdf
- supplementary_files_3/k562_ATAC_bpnet_bias_model/k562_ATAC_raw_bpnet_bias_fold0_counts_modisco.pdf
- __MACOSX/supplementary_files_3/k562_ATAC_bpnet_bias_model/._k562_ATAC_raw_bpnet_bias_fold0_counts_modisco.pdf
- supplementary_files_3/k562_ATAC_bpnet_bias_model/k562_ATAC_raw_bpnet_bias_fold3_counts_modisco.pdf
- __MACOSX/supplementary_files_3/k562_ATAC_bpnet_bias_model/._k562_ATAC_raw_bpnet_bias_fold3_counts_modisco.pdf
- supplementary_files_3/k562_ATAC_bpnet_bias_model/k562_ATAC_raw_bpnet_bias_fold2_counts_modisco.pdf
- __MACOSX/supplementary_files_3/k562_ATAC_bpnet_bias_model/._k562_ATAC_raw_bpnet_bias_fold2_counts_modisco.pdf
- supplementary_files_3/k562_ATAC_bpnet_bias_model/k562_ATAC_raw_bpnet_bias_fold1_counts_modisco.pdf
- __MACOSX/supplementary_files_3/k562_ATAC_bpnet_bias_model/._k562_ATAC_raw_bpnet_bias_fold1_counts_modisco.pdf
- supplementary_files_3/k562_ATAC_bpnet_bias_model/k562_ATAC_raw_bpnet_bias_fold4_profile_modisco.pdf
- __MACOSX/supplementary_files_3/k562_ATAC_bpnet_bias_model/._k562_ATAC_raw_bpnet_bias_fold4_profile_modisco.pdf
- supplementary_files_3/k562_ATAC_bpnet_bias_model/k562_ATAC_raw_bpnet_bias_fold2_profile_modisco.pdf
- __MACOSX/supplementary_files_3/k562_ATAC_bpnet_bias_model/._k562_ATAC_raw_bpnet_bias_fold2_profile_modisco.pdf
- supplementary_files_3/k562_ATAC_bpnet_bias_model/k562_ATAC_raw_bpnet_bias_fold4_counts_modisco.pdf
- __MACOSX/supplementary_files_3/k562_ATAC_bpnet_bias_model/._k562_ATAC_raw_bpnet_bias_fold4_counts_modisco.pdf
- supplementary_files_3/k562_ATAC_bpnet_bias_model/k562_ATAC_raw_bpnet_bias_fold3_profile_modisco.pdf
- __MACOSX/supplementary_files_3/k562_ATAC_bpnet_bias_model/._k562_ATAC_raw_bpnet_bias_fold3_profile_modisco.pdf
- supplementary_files_3/k562_ATAC_bpnet_bias_model/k562_ATAC_raw_bpnet_bias_fold0_profile_modisco.pdf
- __MACOSX/supplementary_files_3/k562_ATAC_bpnet_bias_model/._k562_ATAC_raw_bpnet_bias_fold0_profile_modisco.pdf
- supplementary_files_3/k562_ATAC_bpnet_bias_model/k562_ATAC_raw_bpnet_bias_fold1_profile_modisco.pdf
- __MACOSX/supplementary_files_3/k562_ATAC_bpnet_bias_model/._k562_ATAC_raw_bpnet_bias_fold1_profile_modisco.pdf
- supplementary_files_3/imr90_ATAC_bpnet_bias_model/imr90_ATAC_raw_bpnet_bias_fold3_counts_modisco.pdf
- __MACOSX/supplementary_files_3/imr90_ATAC_bpnet_bias_model/._imr90_ATAC_raw_bpnet_bias_fold3_counts_modisco.pdf
- supplementary_files_3/imr90_ATAC_bpnet_bias_model/imr90_ATAC_raw_bpnet_bias_fold0_counts_modisco.pdf
- __MACOSX/supplementary_files_3/imr90_ATAC_bpnet_bias_model/._imr90_ATAC_raw_bpnet_bias_fold0_counts_modisco.pdf
- supplementary_files_3/imr90_ATAC_bpnet_bias_model/imr90_ATAC_raw_bpnet_bias_fold1_profile_modisco.pdf
- __MACOSX/supplementary_files_3/imr90_ATAC_bpnet_bias_model/._imr90_ATAC_raw_bpnet_bias_fold1_profile_modisco.pdf
- supplementary_files_3/imr90_ATAC_bpnet_bias_model/imr90_ATAC_raw_bpnet_bias_fold0_profile_modisco.pdf
- __MACOSX/supplementary_files_3/imr90_ATAC_bpnet_bias_model/._imr90_ATAC_raw_bpnet_bias_fold0_profile_modisco.pdf
- supplementary_files_3/imr90_ATAC_bpnet_bias_model/imr90_ATAC_raw_bpnet_bias_fold3_profile_modisco.pdf
- __MACOSX/supplementary_files_3/imr90_ATAC_bpnet_bias_model/._imr90_ATAC_raw_bpnet_bias_fold3_profile_modisco.pdf
- supplementary_files_3/imr90_ATAC_bpnet_bias_model/imr90_ATAC_raw_bpnet_bias_fold2_profile_modisco.pdf
- __MACOSX/supplementary_files_3/imr90_ATAC_bpnet_bias_model/._imr90_ATAC_raw_bpnet_bias_fold2_profile_modisco.pdf
- supplementary_files_3/imr90_ATAC_bpnet_bias_model/imr90_ATAC_raw_bpnet_bias_fold1_counts_modisco.pdf
- __MACOSX/supplementary_files_3/imr90_ATAC_bpnet_bias_model/._imr90_ATAC_raw_bpnet_bias_fold1_counts_modisco.pdf
- supplementary_files_3/imr90_ATAC_bpnet_bias_model/imr90_ATAC_raw_bpnet_bias_fold4_profile_modisco.pdf
- __MACOSX/supplementary_files_3/imr90_ATAC_bpnet_bias_model/._imr90_ATAC_raw_bpnet_bias_fold4_profile_modisco.pdf
- supplementary_files_3/imr90_ATAC_bpnet_bias_model/imr90_ATAC_raw_bpnet_bias_fold2_counts_modisco.pdf
- __MACOSX/supplementary_files_3/imr90_ATAC_bpnet_bias_model/._imr90_ATAC_raw_bpnet_bias_fold2_counts_modisco.pdf
- supplementary_files_3/imr90_ATAC_bpnet_bias_model/imr90_ATAC_raw_bpnet_bias_fold4_counts_modisco.pdf
- __MACOSX/supplementary_files_3/imr90_ATAC_bpnet_bias_model/._imr90_ATAC_raw_bpnet_bias_fold4_counts_modisco.pdf
- supplementary_files_3/gm12878_ATAC_bpnet_bias_model/gm12878_ATAC_raw_bpnet_bias_fold1_profile_modisco.pdf
- __MACOSX/supplementary_files_3/gm12878_ATAC_bpnet_bias_model/._gm12878_ATAC_raw_bpnet_bias_fold1_profile_modisco.pdf
- supplementary_files_3/gm12878_ATAC_bpnet_bias_model/gm12878_ATAC_raw_bpnet_bias_fold0_profile_modisco.pdf
- __MACOSX/supplementary_files_3/gm12878_ATAC_bpnet_bias_model/._gm12878_ATAC_raw_bpnet_bias_fold0_profile_modisco.pdf
- supplementary_files_3/gm12878_ATAC_bpnet_bias_model/gm12878_ATAC_raw_bpnet_bias_fold3_profile_modisco.pdf
- __MACOSX/supplementary_files_3/gm12878_ATAC_bpnet_bias_model/._gm12878_ATAC_raw_bpnet_bias_fold3_profile_modisco.pdf
- supplementary_files_3/gm12878_ATAC_bpnet_bias_model/gm12878_ATAC_raw_bpnet_bias_fold2_profile_modisco.pdf
- __MACOSX/supplementary_files_3/gm12878_ATAC_bpnet_bias_model/._gm12878_ATAC_raw_bpnet_bias_fold2_profile_modisco.pdf
- supplementary_files_3/gm12878_ATAC_bpnet_bias_model/gm12878_ATAC_raw_bpnet_bias_fold4_profile_modisco.pdf
- __MACOSX/supplementary_files_3/gm12878_ATAC_bpnet_bias_model/._gm12878_ATAC_raw_bpnet_bias_fold4_profile_modisco.pdf
- supplementary_files_3/gm12878_ATAC_bpnet_bias_model/gm12878_ATAC_raw_bpnet_bias_fold3_counts_modisco.pdf
- __MACOSX/supplementary_files_3/gm12878_ATAC_bpnet_bias_model/._gm12878_ATAC_raw_bpnet_bias_fold3_counts_modisco.pdf
- supplementary_files_3/gm12878_ATAC_bpnet_bias_model/gm12878_ATAC_raw_bpnet_bias_fold0_counts_modisco.pdf
- __MACOSX/supplementary_files_3/gm12878_ATAC_bpnet_bias_model/._gm12878_ATAC_raw_bpnet_bias_fold0_counts_modisco.pdf
- supplementary_files_3/gm12878_ATAC_bpnet_bias_model/gm12878_ATAC_raw_bpnet_bias_fold1_counts_modisco.pdf
- __MACOSX/supplementary_files_3/gm12878_ATAC_bpnet_bias_model/._gm12878_ATAC_raw_bpnet_bias_fold1_counts_modisco.pdf
- supplementary_files_3/gm12878_ATAC_bpnet_bias_model/gm12878_ATAC_raw_bpnet_bias_fold2_counts_modisco.pdf
- __MACOSX/supplementary_files_3/gm12878_ATAC_bpnet_bias_model/._gm12878_ATAC_raw_bpnet_bias_fold2_counts_modisco.pdf
- supplementary_files_3/gm12878_ATAC_bpnet_bias_model/gm12878_ATAC_raw_bpnet_bias_fold4_counts_modisco.pdf
- __MACOSX/supplementary_files_3/gm12878_ATAC_bpnet_bias_model/._gm12878_ATAC_raw_bpnet_bias_fold4_counts_modisco.pdf
- supplementary_files_3/h1esc_ATAC_bpnet_bias_model/h1esc_ATAC_raw_bpnet_bias_fold4_counts_modisco.pdf
- __MACOSX/supplementary_files_3/h1esc_ATAC_bpnet_bias_model/._h1esc_ATAC_raw_bpnet_bias_fold4_counts_modisco.pdf
- supplementary_files_3/h1esc_ATAC_bpnet_bias_model/h1esc_ATAC_raw_bpnet_bias_fold1_counts_modisco.pdf
- __MACOSX/supplementary_files_3/h1esc_ATAC_bpnet_bias_model/._h1esc_ATAC_raw_bpnet_bias_fold1_counts_modisco.pdf
- supplementary_files_3/h1esc_ATAC_bpnet_bias_model/h1esc_ATAC_raw_bpnet_bias_fold2_counts_modisco.pdf
- __MACOSX/supplementary_files_3/h1esc_ATAC_bpnet_bias_model/._h1esc_ATAC_raw_bpnet_bias_fold2_counts_modisco.pdf
- supplementary_files_3/h1esc_ATAC_bpnet_bias_model/h1esc_ATAC_raw_bpnet_bias_fold2_profile_modisco.pdf
- __MACOSX/supplementary_files_3/h1esc_ATAC_bpnet_bias_model/._h1esc_ATAC_raw_bpnet_bias_fold2_profile_modisco.pdf
- supplementary_files_3/h1esc_ATAC_bpnet_bias_model/h1esc_ATAC_raw_bpnet_bias_fold3_counts_modisco.pdf
- __MACOSX/supplementary_files_3/h1esc_ATAC_bpnet_bias_model/._h1esc_ATAC_raw_bpnet_bias_fold3_counts_modisco.pdf
- supplementary_files_3/h1esc_ATAC_bpnet_bias_model/h1esc_ATAC_raw_bpnet_bias_fold3_profile_modisco.pdf
- __MACOSX/supplementary_files_3/h1esc_ATAC_bpnet_bias_model/._h1esc_ATAC_raw_bpnet_bias_fold3_profile_modisco.pdf
- supplementary_files_3/h1esc_ATAC_bpnet_bias_model/h1esc_ATAC_raw_bpnet_bias_fold0_profile_modisco.pdf
- __MACOSX/supplementary_files_3/h1esc_ATAC_bpnet_bias_model/._h1esc_ATAC_raw_bpnet_bias_fold0_profile_modisco.pdf
- supplementary_files_3/h1esc_ATAC_bpnet_bias_model/h1esc_ATAC_raw_bpnet_bias_fold1_profile_modisco.pdf
- __MACOSX/supplementary_files_3/h1esc_ATAC_bpnet_bias_model/._h1esc_ATAC_raw_bpnet_bias_fold1_profile_modisco.pdf
- supplementary_files_3/h1esc_ATAC_bpnet_bias_model/h1esc_ATAC_raw_bpnet_bias_fold4_profile_modisco.pdf
- __MACOSX/supplementary_files_3/h1esc_ATAC_bpnet_bias_model/._h1esc_ATAC_raw_bpnet_bias_fold4_profile_modisco.pdf
- supplementary_files_3/h1esc_ATAC_bpnet_bias_model/h1esc_ATAC_raw_bpnet_bias_fold0_counts_modisco.pdf
- __MACOSX/supplementary_files_3/h1esc_ATAC_bpnet_bias_model/._h1esc_ATAC_raw_bpnet_bias_fold0_counts_modisco.pdf
- supplementary_files_3/h1esc_DNASE_bpnet_bias_model/h1esc_DNASE_raw_bpnet_bias_fold4_profile_modisco.pdf
- __MACOSX/supplementary_files_3/h1esc_DNASE_bpnet_bias_model/._h1esc_DNASE_raw_bpnet_bias_fold4_profile_modisco.pdf
- supplementary_files_3/h1esc_DNASE_bpnet_bias_model/h1esc_DNASE_raw_bpnet_bias_fold4_counts_modisco.pdf
- __MACOSX/supplementary_files_3/h1esc_DNASE_bpnet_bias_model/._h1esc_DNASE_raw_bpnet_bias_fold4_counts_modisco.pdf
- supplementary_files_3/h1esc_DNASE_bpnet_bias_model/h1esc_DNASE_raw_bpnet_bias_fold0_profile_modisco.pdf
- __MACOSX/supplementary_files_3/h1esc_DNASE_bpnet_bias_model/._h1esc_DNASE_raw_bpnet_bias_fold0_profile_modisco.pdf
- supplementary_files_3/h1esc_DNASE_bpnet_bias_model/h1esc_DNASE_raw_bpnet_bias_fold1_profile_modisco.pdf
- __MACOSX/supplementary_files_3/h1esc_DNASE_bpnet_bias_model/._h1esc_DNASE_raw_bpnet_bias_fold1_profile_modisco.pdf
- supplementary_files_3/h1esc_DNASE_bpnet_bias_model/h1esc_DNASE_raw_bpnet_bias_fold2_profile_modisco.pdf
- __MACOSX/supplementary_files_3/h1esc_DNASE_bpnet_bias_model/._h1esc_DNASE_raw_bpnet_bias_fold2_profile_modisco.pdf
- supplementary_files_3/h1esc_DNASE_bpnet_bias_model/h1esc_DNASE_raw_bpnet_bias_fold3_profile_modisco.pdf
- __MACOSX/supplementary_files_3/h1esc_DNASE_bpnet_bias_model/._h1esc_DNASE_raw_bpnet_bias_fold3_profile_modisco.pdf
- supplementary_files_3/h1esc_DNASE_bpnet_bias_model/h1esc_DNASE_raw_bpnet_bias_fold1_counts_modisco.pdf
- __MACOSX/supplementary_files_3/h1esc_DNASE_bpnet_bias_model/._h1esc_DNASE_raw_bpnet_bias_fold1_counts_modisco.pdf
- supplementary_files_3/h1esc_DNASE_bpnet_bias_model/h1esc_DNASE_raw_bpnet_bias_fold2_counts_modisco.pdf
- __MACOSX/supplementary_files_3/h1esc_DNASE_bpnet_bias_model/._h1esc_DNASE_raw_bpnet_bias_fold2_counts_modisco.pdf
- supplementary_files_3/h1esc_DNASE_bpnet_bias_model/h1esc_DNASE_raw_bpnet_bias_fold3_counts_modisco.pdf
- __MACOSX/supplementary_files_3/h1esc_DNASE_bpnet_bias_model/._h1esc_DNASE_raw_bpnet_bias_fold3_counts_modisco.pdf
- supplementary_files_3/h1esc_DNASE_bpnet_bias_model/h1esc_DNASE_raw_bpnet_bias_fold0_counts_modisco.pdf
- __MACOSX/supplementary_files_3/h1esc_DNASE_bpnet_bias_model/._h1esc_DNASE_raw_bpnet_bias_fold0_counts_modisco.pdf
