# Supplementary material for: ChromBPNet: bias factorized, base-resolution deep learning models of chromatin accessibility reveal cis-regulatory sequence syntax, transcription factor footprints and regulatory variants
Source: bioRxiv. 2025 Jan 8:2024.12.25.630221. Preprint. [Version 2] doi: 10.1101/2024.12.25.630221 (PMC11741299; doi:10.1101/2024.12.25.630221)
Supplement: Supplement 5 [file media-5.zip]

Archive with 38 entries (31 files):
- supplementary_files_4/
- __MACOSX/._supplementary_files_4
- supplementary_files_4/2_naked_dna_DNASE_bias_model/
- __MACOSX/supplementary_files_4/._2_naked_dna_DNASE_bias_model
- supplementary_files_4/4_ATAC_bpnet_w_hepg2_bias/
- __MACOSX/supplementary_files_4/._4_ATAC_bpnet_w_hepg2_bias
- supplementary_files_4/6_DNASE_bpnet_w_hepg2_bias/
- __MACOSX/supplementary_files_4/._6_DNASE_bpnet_w_hepg2_bias
- supplementary_files_4/5_DNASE_bpnet_w_naked_dna_bias/
- __MACOSX/supplementary_files_4/._5_DNASE_bpnet_w_naked_dna_bias
- supplementary_files_4/3_ATAC_bpnet_w_naked_dna_bias/
- __MACOSX/supplementary_files_4/._3_ATAC_bpnet_w_naked_dna_bias
- supplementary_files_4/1_naked_dna_ATAC_bias_model/
- __MACOSX/supplementary_files_4/._1_naked_dna_ATAC_bias_model
- supplementary_files_4/2_naked_dna_DNASE_bias_model/fig4c_naked_dna_DNASE_raw_bias_model_counts_modisco.pdf
- __MACOSX/supplementary_files_4/2_naked_dna_DNASE_bias_model/._fig4c_naked_dna_DNASE_raw_bias_model_counts_modisco.pdf
- supplementary_files_4/2_naked_dna_DNASE_bias_model/fig4d_naked_dna_DNASE_raw_bias_model_profile_modisco.pdf
- __MACOSX/supplementary_files_4/2_naked_dna_DNASE_bias_model/._fig4d_naked_dna_DNASE_raw_bias_model_profile_modisco.pdf
- supplementary_files_4/4_ATAC_bpnet_w_hepg2_bias/fig4g_gm12878_ATAC_raw_bpnet_w_heg2_bias_correction_counts_modisco.pdf
- __MACOSX/supplementary_files_4/4_ATAC_bpnet_w_hepg2_bias/._fig4g_gm12878_ATAC_raw_bpnet_w_heg2_bias_correction_counts_modisco.pdf
- supplementary_files_4/4_ATAC_bpnet_w_hepg2_bias/fig4h_gm12878_ATAC_raw_bpnet_w_hepg2_bias_correction_profile_modisco.pdf
- __MACOSX/supplementary_files_4/4_ATAC_bpnet_w_hepg2_bias/._fig4h_gm12878_ATAC_raw_bpnet_w_hepg2_bias_correction_profile_modisco.pdf
- supplementary_files_4/6_DNASE_bpnet_w_hepg2_bias/fig4l_gm12878_DNASE_raw_bpnet_w_hepg2_bias_correction_profile_modisco.pdf
- __MACOSX/supplementary_files_4/6_DNASE_bpnet_w_hepg2_bias/._fig4l_gm12878_DNASE_raw_bpnet_w_hepg2_bias_correction_profile_modisco.pdf
- supplementary_files_4/6_DNASE_bpnet_w_hepg2_bias/fig4k_gm12878_DNASE_raw_bpnet_w_heg2_bias_correction_counts_modisco.pdf
- __MACOSX/supplementary_files_4/6_DNASE_bpnet_w_hepg2_bias/._fig4k_gm12878_DNASE_raw_bpnet_w_heg2_bias_correction_counts_modisco.pdf
- supplementary_files_4/5_DNASE_bpnet_w_naked_dna_bias/fig4j_gm12878_DNASE_raw_bpnet_w_naked_dna_bias_correction_profile_modisco.pdf
- __MACOSX/supplementary_files_4/5_DNASE_bpnet_w_naked_dna_bias/._fig4j_gm12878_DNASE_raw_bpnet_w_naked_dna_bias_correction_profile_modisco.pdf
- supplementary_files_4/5_DNASE_bpnet_w_naked_dna_bias/fig4i_gm12878_DNASE_raw_bpnet_w_naked_dna_bias_correction_counts_modisco.pdf
- __MACOSX/supplementary_files_4/5_DNASE_bpnet_w_naked_dna_bias/._fig4i_gm12878_DNASE_raw_bpnet_w_naked_dna_bias_correction_counts_modisco.pdf
- supplementary_files_4/3_ATAC_bpnet_w_naked_dna_bias/fig4e_gm12878_ATAC_raw_bpnet_w_naked_dna_bias_correction_counts_modisco.pdf
- __MACOSX/supplementary_files_4/3_ATAC_bpnet_w_naked_dna_bias/._fig4e_gm12878_ATAC_raw_bpnet_w_naked_dna_bias_correction_counts_modisco.pdf
- supplementary_files_4/3_ATAC_bpnet_w_naked_dna_bias/fig4f_gm12878_ATAC_raw_bpnet_w_naked_dna_bias_correction_profile_modisco.pdf
- __MACOSX/supplementary_files_4/3_ATAC_bpnet_w_naked_dna_bias/._fig4f_gm12878_ATAC_raw_bpnet_w_naked_dna_bias_correction_profile_modisco.pdf
- supplementary_files_4/1_naked_dna_ATAC_bias_model/fig4b_naked_dna_ATAC_raw_bias_model_profile_modisco.pdf
- __MACOSX/supplementary_files_4/1_naked_dna_ATAC_bias_model/._fig4b_naked_dna_ATAC_raw_bias_model_profile_modisco.pdf
- supplementary_files_4/1_naked_dna_ATAC_bias_model/fig4a_naked_dna_ATAC_raw_bias_model_counts_modisco.pdf
- __MACOSX/supplementary_files_4/1_naked_dna_ATAC_bias_model/._fig4a_naked_dna_ATAC_raw_bias_model_counts_modisco.pdf
