# Supplementary material for: ChromBPNet: bias factorized, base-resolution deep learning models of chromatin accessibility reveal cis-regulatory sequence syntax, transcription factor footprints and regulatory variants
Source: bioRxiv. 2025 Jan 8:2024.12.25.630221. Preprint. [Version 2] doi: 10.1101/2024.12.25.630221 (PMC11741299; doi:10.1101/2024.12.25.630221)
Supplement: Supplement 6 [file media-6.zip]

Archive with 12 entries (11 files):
- supplementary_files_5/
- __MACOSX/._supplementary_files_5
- supplementary_files_5/GM12878-ATAC-DNase-MODISCO-motifs.xlsx
- __MACOSX/supplementary_files_5/._GM12878-ATAC-DNase-MODISCO-motifs.xlsx
- supplementary_files_5/K562-ATAC-DNase-MODISCO-motifs.xlsx
- __MACOSX/supplementary_files_5/._K562-ATAC-DNase-MODISCO-motifs.xlsx
- supplementary_files_5/HepG2-ATAC-DNase-MODISCO-motifs.xlsx
- __MACOSX/supplementary_files_5/._HepG2-ATAC-DNase-MODISCO-motifs.xlsx
- supplementary_files_5/IMR90-ATAC-DNase-MODISCO-motifs.xlsx
- __MACOSX/supplementary_files_5/._IMR90-ATAC-DNase-MODISCO-motifs.xlsx
- supplementary_files_5/H1-hESC-ATAC-DNase-MODISCO-motifs.xlsx
- __MACOSX/supplementary_files_5/._H1-hESC-ATAC-DNase-MODISCO-motifs.xlsx
