# Supplementary material for: ChromBPNet: bias factorized, base-resolution deep learning models of chromatin accessibility reveal cis-regulatory sequence syntax, transcription factor footprints and regulatory variants
Source: bioRxiv. 2025 Jan 8:2024.12.25.630221. Preprint. [Version 2] doi: 10.1101/2024.12.25.630221 (PMC11741299; doi:10.1101/2024.12.25.630221)
Supplement: Supplement 6 [file media-6.zip › supplementary_files_5/GM12878-ATAC-DNase-MODISCO-motifs.xlsx]

## Sheet: GM12878-ATAC-count
pattern	num_seqlets	modisco_cwm_fwd	modisco_cwm_rev	match0	qval0	match0_logo	match1	qval1	match1_logo	match2	qval2	match2_logo	Top 10 TFs from TF ChIP-seq enrichment analysis
pos_patterns.pattern_0	33945	#VALUE!	#VALUE!	IRF1_MOUSE.H11MO.0.A	0.00113822	#VALUE!	IRF1_HUMAN.H11MO.0.A	0.00113822	#VALUE!	STAT2_HUMAN.H11MO.0.A	0.00113822	#VALUE!	BATF,JUNB,JUND,IRF4,BCL11A,MEF2A,NFIC,ATF2,EP300,CEBPB
pos_patterns.pattern_1	31055	#VALUE!	#VALUE!	CTCF_MA0139.1	7.87346e-14	#VALUE!	CTCF_HUMAN.H11MO.0.A	1.30279e-09	#VALUE!	CTCF_MOUSE.H11MO.0.A	1.82797e-08	#VALUE!	CTCF,RAD21,SMC3,ZNF143,TRIM22,YY1,RXRA,ZNF592,BCLAF1,SMARCA5
pos_patterns.pattern_2	20226	#VALUE!	#VALUE!	SPI1_HUMAN.H11MO.0.A	0.000336593	#VALUE!	SPIB_MOUSE.H11MO.0.A	0.000336593	#VALUE!	SPI1_MOUSE.H11MO.0.A	0.000336593	#VALUE!	SPI1,ETV6,GABPA,ELF1,ETS1,BCL11A,EP300,RUNX3,IRF4,NFIC
pos_patterns.pattern_3	17141	#VALUE!	#VALUE!	RUNX1_HUMAN.H11MO.0.A	0.0362726	#VALUE!	RUNX3_HUMAN.H11MO.0.A	0.107311	#VALUE!	RUNX1_MOUSE.H11MO.0.A	0.107311	#VALUE!	RUNX3,CBFB,EZH2,BCL11A,IRF5,EP300,TBX21,NFIC,MEF2A,TCF7
pos_patterns.pattern_4	16150	#VALUE!	#VALUE!	JDP2_MA0655.1	0.00309944	#VALUE!	JDP2_bZIP_3	0.00309944	#VALUE!	FOS+JUND_MA1141.1	0.00309944	#VALUE!	BATF,JUND,JUNB,IRF4,BCL11A,NFATC1,STAT5A,ATF2,MAFK,NFIC
pos_patterns.pattern_5	12502	#VALUE!	#VALUE!	NFKB1_HUMAN.H11MO.1.B	6.05837e-05	#VALUE!	NFKB1_MOUSE.H11MO.0.A	6.05837e-05	#VALUE!	TF65_HUMAN.H11MO.0.A	6.05837e-05	#VALUE!	BCL3,SUPT20H,RELB,BCL11A,YBX1,EBF1,FOXM1,EP300,MYB,NFIC
pos_patterns.pattern_6	10067	#VALUE!	#VALUE!	IRF4_HUMAN.H11MO.0.A	2.70813e-07	#VALUE!	IRF8_HUMAN.H11MO.0.B	2.35979e-06	#VALUE!	IRF8_MOUSE.H11MO.0.A	2.35979e-06	#VALUE!	SPI1,IRF4,EP300,BCL11A,BMI1,STAT3,MTA2,TBX21,RCOR1,MEF2A
pos_patterns.pattern_7	6890	#VALUE!	#VALUE!	Gabpa_MA0062.2	2.05807e-06	#VALUE!	ELK4_MA0076.2	1.05344e-05	#VALUE!	ELK4_HUMAN.H11MO.0.A	1.05344e-05	#VALUE!	ELK1,SREBF2,GABPA,NR2C2,E4F1,SIX5,ZBTB40,HCFC1,ETS1,ELF1
pos_patterns.pattern_8	6841	#VALUE!	#VALUE!	KLF12_HUMAN.H11MO.0.C	9.14099e-05	#VALUE!	SP1_HUMAN.H11MO.0.A	9.14099e-05	#VALUE!	SP3_HUMAN.H11MO.0.B	0.000390922	#VALUE!	ZNF622,SP1,EGR1,E2F4,NRF1,MAZ,NFYB,RFX5,ELK1,E4F1
pos_patterns.pattern_9	3674	#VALUE!	#VALUE!	NFYB_HUMAN.H11MO.0.A	0.00533654	#VALUE!	NFYB_MOUSE.H11MO.0.A	0.00533654	#VALUE!	NFYA_HUMAN.H11MO.0.A	0.00601998	#VALUE!	FOS,NFYA,IRF3,NFYB,CEBPZ,ZNF622,RFX5,SP1,E2F4,CHD2
pos_patterns.pattern_10	3366	#VALUE!	#VALUE!	REL_MA0101.1	0.422687	#VALUE!	RELA_MA0107.1	0.422687	#VALUE!	NFKB1_HUMAN.H11MO.1.B	0.422687	#VALUE!	RELB,NFIC,FOXM1,MYB,BCL11A,EP300,CUX1,TCF7,ZNF384,BCL3
pos_patterns.pattern_11	2489	#VALUE!	#VALUE!	BATF_MOUSE.H11MO.0.A	0.000642035	#VALUE!	BATF_HUMAN.H11MO.0.A	0.00172496	#VALUE!	BATF+JUN_MA0462.1	0.0375488	#VALUE!	BATF,JUNB,JUND,IRF4,BCL11A,NFATC1,STAT5A,ATF2,CEBPB,NFIC
pos_patterns.pattern_12	2315	#VALUE!	#VALUE!	NRF1_MA0506.1	5.75273e-07	#VALUE!	NRF1_HUMAN.H11MO.0.A	0.000146985	#VALUE!	NRF1_MOUSE.H11MO.0.A	0.000146985	#VALUE!	NRF1,ATF3,E2F4,HCFC1,SIX5,SP1,STAT1,SREBF1,BRCA1,ELK1
pos_patterns.pattern_13	2218	#VALUE!	#VALUE!	POU5F1_MA1115.1	0.00464614	#VALUE!	Pou2f2.mouse_POU_2	0.00464614	#VALUE!	POU2F2_MA0507.1	0.00616515	#VALUE!	POU2F2,MYB,TBL1XR1,EP300,TBP,CUX1,MEF2C,BCL11A,MEF2A,ATF2
pos_patterns.pattern_14	2201	#VALUE!	#VALUE!	FOSL1+JUND_MA1143.1	0.00147035	#VALUE!	Mafb.mouse_bZIP_3	0.00369008	#VALUE!	CREB1_HUMAN.H11MO.0.A	0.00369008	#VALUE!	BRCA1,ATF3,CREB1,CREM,SUPT20H,SIX5,RFX5,PRDM15,ATF2,JUND
pos_patterns.pattern_15	2028	#VALUE!	#VALUE!	NFKB2_HUMAN.H11MO.0.B	0.110138	#VALUE!	NFKB2_MOUSE.H11MO.0.C	0.110138	#VALUE!	REL_MA0101.1	0.143906	#VALUE!	RELB,EP300,BCL11A,NFATC1,BCL3,STAT5A,FOXM1,BATF,NFIC,JUNB
pos_patterns.pattern_16	1858	#VALUE!	#VALUE!	BATF_HUMAN.H11MO.0.A	1.34815e-05	#VALUE!	BATF_MOUSE.H11MO.0.A	6.82967e-05	#VALUE!	BATF3_HUMAN.H11MO.0.B	0.000319104	#VALUE!	BATF,JUND,JUNB,IRF4,STAT5A,NFATC1,BCL11A,TCF7,NFIC,ATF2
pos_patterns.pattern_17	1723	#VALUE!	#VALUE!	ZNF76_HUMAN.H11MO.0.C	3.88866e-19	#VALUE!	ZN143_MOUSE.H11MO.0.A	4.76292e-11	#VALUE!	ZN143_HUMAN.H11MO.0.A	9.64389e-11	#VALUE!	SIX5,HCFC1,SREBF1,ATF3,ETS1,ZNF143,NR2C1,ELK1,NR2C2,GABPA
pos_patterns.pattern_18	1574	#VALUE!	#VALUE!	COE1_MOUSE.H11MO.0.A	9.9116e-09	#VALUE!	COE1_HUMAN.H11MO.0.A	7.86179e-06	#VALUE!	EBF1_EBF_1	0.00269778	#VALUE!	YBX1,EBF1,MEF2B,CUX1,BCL11A,BCL3,EP300,MYB,STAT3,TCF12
pos_patterns.pattern_19	1573	#VALUE!	#VALUE!	HNF1A_HUMAN.H11MO.0.C	2.57082e-06	#VALUE!	HNF1B_MA0153.2	1.3271e-05	#VALUE!	HNF1B_homeodomain_1	1.3271e-05	#VALUE!	MTA2,TBX21,EP300,ATF7,BMI1,SKIL,PBX3,YBX1,ZNF24,NFATC3
pos_patterns.pattern_20	1557	#VALUE!	#VALUE!	PAX2_PAX_1	2.43047e-09	#VALUE!	PAX5_PAX_1	1.42223e-08	#VALUE!	PAX5_MOUSE.H11MO.0.A	9.63721e-07	#VALUE!	PAX8,PAX5,BCL11A,SREBF1,MEF2A,EP300,TBX21,PBX3,ETV6,ZBED1
pos_patterns.pattern_21	1323	#VALUE!	#VALUE!	ETS1_HUMAN.H11MO.0.A	0.143857	#VALUE!	KLF4_MA0039.3	0.143857	#VALUE!	ETS1_MOUSE.H11MO.0.A	0.1478	#VALUE!	ETS1,RUNX3,KDM1A,EZH2,GABPA,BCL11A,CBFB,MYB,EP300,STAT3
pos_patterns.pattern_22	1302	#VALUE!	#VALUE!	SPI1_ETS_1	0.0035229	#VALUE!	SPI1_MA0080.4	0.0035229	#VALUE!	SPIB_ETS_1	0.0035229	#VALUE!	SPI1,EP300,YBX1,STAT3,MTA3,EZH2,MEF2A,MTA2,BCL11A,ZNF24
pos_patterns.pattern_23	1175	#VALUE!	#VALUE!	IRF2_MA0051.1	0.0147898	#VALUE!	IRF7_HUMAN.H11MO.0.C	0.0147898	#VALUE!	IRF7_MOUSE.H11MO.0.C	0.0147898	#VALUE!	BATF,ATF2,JUNB,MEF2C,EP300,IRF4,CEBPB,BCLAF1,NFIC,TBX21
pos_patterns.pattern_24	1031	#VALUE!	#VALUE!	MEF2D_MOUSE.H11MO.0.A	2.51857e-09	#VALUE!	MEF2A_MOUSE.H11MO.0.A	1.69252e-07	#VALUE!	MEF2A_HUMAN.H11MO.0.A	1.97949e-07	#VALUE!	MEF2C,MEF2A,MEF2B,STAT5A,ATF2,MYB,TBL1XR1,ARID3A,NFIC,STAT3
pos_patterns.pattern_25	995	#VALUE!	#VALUE!	TYY1_HUMAN.H11MO.0.A	7.3825e-06	#VALUE!	TYY1_MOUSE.H11MO.0.A	5.90145e-05	#VALUE!	YY1_MA0095.2	8.54907e-05	#VALUE!	YY1,TAF1,HCFC1,SIX5,SMAD5,POLR2AphosphoS2,NR2C2,NR2C1,POLR2A,ETS1
pos_patterns.pattern_26	980	#VALUE!	#VALUE!	IRF3_IRF_1	0.0112434	#VALUE!	IRF3_MA1418.1	0.0112434	#VALUE!	IRF2_MA0051.1	0.0112434	#VALUE!	BATF,JUNB,RUNX3,NFATC1,JUND,BCL11A,ZNF384,TCF7,MTA3,ZBED1
pos_patterns.pattern_27	959	#VALUE!	#VALUE!	JUN_MA0488.1	0.000100931	#VALUE!	JUND_MA0492.1	0.00288164	#VALUE!	ATF2_HUMAN.H11MO.0.B	0.00288164	#VALUE!	ATF2,ATF7,CREB1,JUND,JUNB,CREM,GABPA,BCL11A,MEF2C,CEBPB
pos_patterns.pattern_28	494	#VALUE!	#VALUE!	ARNTL_bHLH_1	0.000449357	#VALUE!	TFE3_HUMAN.H11MO.0.B	0.000449357	#VALUE!	TFE3_MOUSE.H11MO.0.A	0.000449357	#VALUE!	USF2,ATF3,USF1,PRDM15,FOS,RAD51,MAX,BHLHE40,SIX5,HCFC1
pos_patterns.pattern_29	457	#VALUE!	#VALUE!	ZBTB33_MA0527.1	3.42923e-06	#VALUE!	KAISO_HUMAN.H11MO.0.A	9.0221e-05	#VALUE!	KAISO_MOUSE.H11MO.0.B	9.0221e-05	#VALUE!	BRCA1,IRF5,ZBTB33,RCOR1,CHD2,SIX5,E2F4,CBFB,HCFC1,RXRA
pos_patterns.pattern_30	274	#VALUE!	#VALUE!	RFX2_HUMAN.H11MO.0.A	7.16236e-09	#VALUE!	RFX3_MOUSE.H11MO.0.C	1.27524e-08	#VALUE!	Rfx1_MA0509.1	1.69674e-08	#VALUE!	BMI1,RFX5,MXI1,ZBTB40,SIN3A,RXRA,SREBF2,PBX3,MEF2B,EP300
pos_patterns.pattern_31	250	#VALUE!	#VALUE!	SP2_MA0516.1	0.000422874	#VALUE!	KLF12_HUMAN.H11MO.0.C	0.000490483	#VALUE!	KLF9_HUMAN.H11MO.0.C	0.00107494	#VALUE!	ZNF622,CEBPZ,RXRA,ZZZ3,E2F4,GABPA,NR2C2,SIX5,NRF1,ELK1
pos_patterns.pattern_32	233	#VALUE!	#VALUE!	PAX5_MOUSE.H11MO.0.A	0.364969	#VALUE!	PAX6_PAX_1	0.522345	#VALUE!	PAX2_PAX_1	0.522345	#VALUE!	PAX5,PAX8,MEF2A,MEF2C,HDAC2,TCF3,TCF12,BHLHE40,SKIL,ARNT
pos_patterns.pattern_33	201	#VALUE!	#VALUE!	IRF1_HUMAN.H11MO.0.A	0.000272031	#VALUE!	IRF1_MA0050.2	0.000272031	#VALUE!	IRF2_HUMAN.H11MO.0.A	0.000272031	#VALUE!	SPI1,ETV6,STAT3,CEBPB,E4F1,GABPA,NFIC,MTA3,EP300,MEF2A
pos_patterns.pattern_34	186	#VALUE!	#VALUE!	ZNF76_HUMAN.H11MO.0.C	0.000299026	#VALUE!	ZNF143_C2H2_1	0.00798437	#VALUE!	ZNF143_MA0088.2	0.00798437	#VALUE!	NR2C2,SIX5,HCFC1,ZNF143,SREBF1,E2F4,ATF3,NR2C1,ETS1,ZEB1
pos_patterns.pattern_35	173	#VALUE!	#VALUE!	PAX5_HUMAN.H11MO.0.A	0.000707321	#VALUE!	ZN121_HUMAN.H11MO.0.C	0.000707321	#VALUE!	PAX5_MOUSE.H11MO.0.A	0.478219	#VALUE!	PAX8,PAX5,ZNF384,MEF2C,MEF2A,NFIC,CBX5,BCL11A,SP1,NR2C1
pos_patterns.pattern_36	168	#VALUE!	#VALUE!	RUNX3_HUMAN.H11MO.0.A	0.395169	#VALUE!	RUNX3_MA0684.1	0.395169	#VALUE!	RUNX3_RUNX_4	0.395169	#VALUE!	IRF5,RUNX3,CBFB,YBX1,STAT5A,MTA3,TCF7,BCL11A,TBL1XR1,CUX1
pos_patterns.pattern_37	147	#VALUE!	#VALUE!	SP4_HUMAN.H11MO.0.A	5.70585e-06	#VALUE!	SP4_MOUSE.H11MO.0.B	5.70585e-06	#VALUE!	SP2_MA0516.1	0.000133353	#VALUE!	NR2C2,NFXL1,SP1,PBX3,GABPA,HSF1,SIN3A,ELK1,ELF1,SPI1
pos_patterns.pattern_38	142	#VALUE!	#VALUE!	FLI1_ETS_2	0.402036	#VALUE!	ETS1_ETS_4	0.402036	#VALUE!	REL_MA0101.1	0.402036	#VALUE!	CEBPZ,SREBF2,GABPA,ELK1,ZBTB40,E4F1,SIX5,ELF1,HCFC1,HSF1
pos_patterns.pattern_39	127	#VALUE!	#VALUE!	EWSR1-FLI1_MA0149.1	0.250497	#VALUE!	ETS1_HUMAN.H11MO.0.A	0.250497	#VALUE!	ERG_HUMAN.H11MO.0.A	0.250497	#VALUE!	ETV6,ETS1,GABPA,SPI1,EZH2,CEBPB,SIX5,RXRA,MEF2C,HDAC6
pos_patterns.pattern_40	103	#VALUE!	#VALUE!	BATF_HUMAN.H11MO.0.A	0.00687801	#VALUE!	JDP2_bZIP_1	0.00687801	#VALUE!	Jdp2.mouse_bZIP_1	0.00687801	#VALUE!	BATF,JUNB,JUND,IRF4,MEF2C,CUX1,IRF5,ATF2,NFIC,STAT3
pos_patterns.pattern_41	86	#VALUE!	#VALUE!	CTCFL_MOUSE.H11MO.0.A	0.0531434	#VALUE!	CTCFL_HUMAN.H11MO.0.A	0.0531434	#VALUE!	CTCFL_MA1102.1	0.0531434	#VALUE!	CTCF,RAD21,ZNF143,SMC3,HSF1,TRIM22,MAFK,ZNF592,SMARCA5,RXRA
pos_patterns.pattern_42	70	#VALUE!	#VALUE!	REL_MA0101.1	0.000238707	#VALUE!	NFKB2_HUMAN.H11MO.0.B	0.00126309	#VALUE!	NFKB2_MOUSE.H11MO.0.C	0.00126309	#VALUE!	CHD1,RUNX3,MYB,ZNF384,BCL3,CBFB,MEF2B,MTA3,NFIC,ETV6
pos_patterns.pattern_43	67	#VALUE!	#VALUE!	Sox10.mouse_HMG_1	0.179203	#VALUE!	Sox11.mouse_HMG_1	0.179203	#VALUE!	Sox11_MA0869.1	0.179203	#VALUE!	ATF2,MEF2C,RXRA,BCL11A,MYB,RUNX3,CBFB,MTA3,BATF,IKZF2
pos_patterns.pattern_44	60	#VALUE!	#VALUE!	ZNF306_C2H2_1	1	#VALUE!	ZNF8_HUMAN.H11MO.0.C	1	#VALUE!	RUNX3_HUMAN.H11MO.0.A	1	#VALUE!	IRF5,RUNX3,NFXL1,CBFB,EZH2,ARID3A,SMAD1,BMI1,TBL1XR1,ETV6
pos_patterns.pattern_45	55	#VALUE!	#VALUE!	KLF12_HUMAN.H11MO.0.C	2.77517e-06	#VALUE!	SP1_MA0079.3	0.000490338	#VALUE!	KLF5_MA0599.1	0.00108455	#VALUE!	ELK1,NR2C1,GABPA,SP1,HCFC1,E4F1,SIX5,RCOR1,MAZ,NFXL1
pos_patterns.pattern_46	53	#VALUE!	#VALUE!	IRF3_IRF_1	1	#VALUE!	IRF3_MA1418.1	1	#VALUE!	IRF5_IRF_1	1	#VALUE!	ZNF24,ZSCAN29,GABPA,FOS,ZFP36,CHD4,ETS1,TARDBP,FOXK2,SKIL
pos_patterns.pattern_47	47	#VALUE!	#VALUE!	RELA_MA0107.1	1.82679e-05	#VALUE!	TF65_MOUSE.H11MO.0.A	1.82679e-05	#VALUE!	NFKB1_HUMAN.H11MO.1.B	5.19005e-05	#VALUE!	BATF,JUNB,JUND,MAFK,BCL11A,FOXM1,STAT3,USF2,MEF2C,NFIC
pos_patterns.pattern_48	40	#VALUE!	#VALUE!	RUNX3_HUMAN.H11MO.0.A	1	#VALUE!	RUNX1_MA0002.2	1	#VALUE!	Nfe2l2_MA0150.2	1	#VALUE!	RXRA,CBFB,STAT5A,RUNX3,STAT3,POU2F2,GABPA,ZNF384,E2F8,MEF2C
pos_patterns.pattern_49	39	#VALUE!	#VALUE!	NFKB1_HUMAN.H11MO.1.B	0.000611469	#VALUE!	NFKB1_MOUSE.H11MO.0.A	0.000611469	#VALUE!	RELB_HUMAN.H11MO.0.C	0.000611469	#VALUE!	RUNX3,TCF12,EGR1,BCL3,MYB,NFIC,EBF1,CBFB,BATF,BCL11A
pos_patterns.pattern_50	36	#VALUE!	#VALUE!	HNF1B_MOUSE.H11MO.0.A	0.222857	#VALUE!	HNF1B_HUMAN.H11MO.0.A	0.222857	#VALUE!	HNF1A_HUMAN.H11MO.0.C	0.222857	#VALUE!	ZNF384,ZNF217,SKIL,NR2F1,N/A,N/A,N/A,N/A,N/A,N/A
pos_patterns.pattern_51	35	#VALUE!	#VALUE!	NFIA_HUMAN.H11MO.0.C	1.13796e-05	#VALUE!	NFIA_MOUSE.H11MO.0.C	1.13796e-05	#VALUE!	NFIB_NFI_1	1.69066e-05	#VALUE!	SMAD1,RBBP5,IRF5,SKIL,WRNIP1,POLR2AphosphoS5,BHLHE40,E4F1,PAX5,TBL1XR1
pos_patterns.pattern_52	31	#VALUE!	#VALUE!	Bach1+Mafk_MA0591.1	0.023433	#VALUE!	BACH2_HUMAN.H11MO.0.A	0.023433	#VALUE!	BACH2_MOUSE.H11MO.0.A	0.023433	#VALUE!	MYB,ZSCAN29,STAT5A,BATF,NFATC1,TCF7,ATF7,CBFB,MTA3,JUNB
pos_patterns.pattern_53	29	#VALUE!	#VALUE!	REL_MA0101.1	0.00121895	#VALUE!	RELA_MA0107.1	0.00529937	#VALUE!	NFKB1_HUMAN.H11MO.1.B	0.0183449	#VALUE!	MAFK,STAT5A,CEBPB,JUND,GABPA,NFATC1,BCL11A,ZSCAN29,TCF7,BATF
pos_patterns.pattern_54	27	#VALUE!	#VALUE!	PAX2_PAX_1	0.000157371	#VALUE!	PAX5_PAX_1	0.000349118	#VALUE!	PAX5_MOUSE.H11MO.0.A	0.00126046	#VALUE!	PAX8,PAX5,ZFP36,ESRRA,ZBTB33,MTA3,ZBED1,CBX5,ARNT,JUND
pos_patterns.pattern_55	24	#VALUE!	#VALUE!	ETV4_MOUSE.H11MO.0.B	0.00183887	#VALUE!	FOXO1_HUMAN.H11MO.0.A	0.0354107	#VALUE!	Foxo1_MA0480.1	0.0354107	#VALUE!	PRDM15,STAT3,NFATC1,JUND,ZNF592,CEBPB,BMI1,ZSCAN29,POU2F2,MTA3
neg_patterns.pattern_0	258	#VALUE!	#VALUE!	SPIB_MA0081.1	0.172299	#VALUE!	ETV4_MOUSE.H11MO.0.B	0.172299	#VALUE!	ETV6_MOUSE.H11MO.0.C	0.172299	#VALUE!	STAT5A,IKZF2,IKZF1,EED,JUND,MTA3,IRF4,NFATC1,BCL3,JUNB
neg_patterns.pattern_1	37	#VALUE!	#VALUE!	NFYB_MA0502.1	0.00794313	#VALUE!	EN1_homeodomain_2	0.591188	#VALUE!	Dux_MA0611.1	0.591188	#VALUE!	NFYA,NFYB,ZBTB33,NFATC3,SRF,SP1,PKNOX1,N/A,N/A,N/A

## Sheet: GM12878-ATAC-profile
pattern	num_seqlets	modisco_cwm_fwd	modisco_cwm_rev	match0	qval0	match0_logo	match1	qval1	match1_logo	match2	qval2	match2_logo	Top 10 TFs from TF ChIP-seq enrichment analysis
pos_patterns.pattern_0	41115	#VALUE!	#VALUE!	CTCF_MA0139.1	1.34161e-12	#VALUE!	CTCF_HUMAN.H11MO.0.A	1.19338e-09	#VALUE!	CTCF_MOUSE.H11MO.0.A	2.04577e-08	#VALUE!	CTCF,RAD21,SMC3,ZNF143,TRIM22,YY1,RXRA,ZNF592,BCLAF1,SMARCA5
pos_patterns.pattern_1	38163	#VALUE!	#VALUE!	IRF1_MOUSE.H11MO.0.A	0.00147553	#VALUE!	IRF1_HUMAN.H11MO.0.A	0.00147553	#VALUE!	STAT2_HUMAN.H11MO.0.A	0.00147553	#VALUE!	JUNB,BATF,JUND,IRF4,MEF2A,BCL11A,ATF2,EP300,NFIC,SPI1
pos_patterns.pattern_2	24609	#VALUE!	#VALUE!	JDP2_MA0655.1	0.00265264	#VALUE!	JDP2_bZIP_3	0.00265264	#VALUE!	FOS+JUN_MA0099.3	0.00265264	#VALUE!	BATF,JUNB,JUND,IRF4,BCL11A,NFATC1,STAT5A,ATF2,NFIC,TCF7
pos_patterns.pattern_3	18050	#VALUE!	#VALUE!	RUNX1_HUMAN.H11MO.0.A	0.0152107	#VALUE!	RUNX1_MOUSE.H11MO.0.A	0.0152107	#VALUE!	RUNX3_HUMAN.H11MO.0.A	0.0181669	#VALUE!	RUNX3,CBFB,EZH2,BCL11A,IRF5,TCF7,EP300,TBX21,NFIC,STAT5A
pos_patterns.pattern_4	15120	#VALUE!	#VALUE!	KLF12_HUMAN.H11MO.0.C	6.12735e-05	#VALUE!	SP1_HUMAN.H11MO.0.A	0.000142972	#VALUE!	KLF3_HUMAN.H11MO.0.B	0.00043201	#VALUE!	ZNF622,SP1,EGR1,NRF1,E2F4,CEBPZ,NFYB,IRF3,MAZ,RFX5
pos_patterns.pattern_5	14143	#VALUE!	#VALUE!	SPIB_MOUSE.H11MO.0.A	0.000276143	#VALUE!	SPI1_HUMAN.H11MO.0.A	0.000276143	#VALUE!	SPI1_MOUSE.H11MO.0.A	0.000276143	#VALUE!	SPI1,ETV6,ELF1,GABPA,ETS1,BCL11A,EP300,IRF4,NFIC,MEF2A
pos_patterns.pattern_6	10674	#VALUE!	#VALUE!	TF65_HUMAN.H11MO.0.A	6.57275e-05	#VALUE!	NFKB1_HUMAN.H11MO.1.B	6.57275e-05	#VALUE!	NFKB1_MOUSE.H11MO.0.A	6.57275e-05	#VALUE!	RELB,BCL3,BCL11A,EBF1,EP300,FOXM1,YBX1,MYB,NFIC,TCF7
pos_patterns.pattern_7	8897	#VALUE!	#VALUE!	IRF4_HUMAN.H11MO.0.A	1.06152e-05	#VALUE!	IRF8_HUMAN.H11MO.0.B	1.06152e-05	#VALUE!	IRF8_MOUSE.H11MO.0.A	1.06152e-05	#VALUE!	SPI1,IRF4,BCL11A,EP300,BMI1,TBX21,RCOR1,MTA2,STAT3,ETV6
pos_patterns.pattern_8	7344	#VALUE!	#VALUE!	NFYB_HUMAN.H11MO.0.A	0.000257606	#VALUE!	NFYB_MOUSE.H11MO.0.A	0.000257606	#VALUE!	NFYC_HUMAN.H11MO.0.A	0.000257606	#VALUE!	FOS,NFYA,IRF3,NFYB,CEBPZ,ZNF622,RFX5,SP1,E2F4,SREBF2
pos_patterns.pattern_9	5443	#VALUE!	#VALUE!	ELK1_ETS_1	9.97541e-06	#VALUE!	ELK3_ETS_1	9.97541e-06	#VALUE!	ELK3_MA0759.1	9.97541e-06	#VALUE!	ELK1,SREBF2,GABPA,NR2C2,E4F1,SIX5,ZBTB40,HCFC1,ETS1,ELF1
pos_patterns.pattern_10	3274	#VALUE!	#VALUE!	ATF1_HUMAN.H11MO.0.B	0.000115105	#VALUE!	CREB1_HUMAN.H11MO.0.A	0.000115105	#VALUE!	CREB1_MOUSE.H11MO.0.A	0.000115105	#VALUE!	BRCA1,ATF3,CREB1,SUPT20H,RFX5,PRDM15,CREM,SIX5,JUND,HCFC1
pos_patterns.pattern_11	3004	#VALUE!	#VALUE!	JUN_MA0488.1	0.000171704	#VALUE!	JUND_MA0492.1	0.00252935	#VALUE!	ATF2_HUMAN.H11MO.0.B	0.00252935	#VALUE!	ATF2,ATF7,CREB1,CREM,JUNB,JUND,NFIC,BCL11A,CEBPB,MEF2C
pos_patterns.pattern_12	2739	#VALUE!	#VALUE!	BATF_HUMAN.H11MO.0.A	1.62408e-06	#VALUE!	BATF_MOUSE.H11MO.0.A	2.86513e-05	#VALUE!	BATF3_HUMAN.H11MO.0.B	0.000122196	#VALUE!	JUND,BATF,JUNB,IRF4,STAT5A,NFATC1,BCL11A,NFIC,ATF2,TCF7
pos_patterns.pattern_13	2579	#VALUE!	#VALUE!	NRF1_MA0506.1	1.21612e-06	#VALUE!	NRF1_HUMAN.H11MO.0.A	5.01674e-05	#VALUE!	NRF1_MOUSE.H11MO.0.A	5.01674e-05	#VALUE!	NRF1,ATF3,HCFC1,E2F4,SIX5,ELK1,SP1,NR2C1,MAZ,STAT1
pos_patterns.pattern_14	2552	#VALUE!	#VALUE!	REL_MA0101.1	0.109107	#VALUE!	NFKB1_HUMAN.H11MO.1.B	0.109107	#VALUE!	NFKB1_MOUSE.H11MO.0.A	0.109107	#VALUE!	RELB,FOXM1,NFIC,CUX1,BCL11A,EZH2,NFATC1,EP300,MYB,ATF2
pos_patterns.pattern_15	2442	#VALUE!	#VALUE!	POU5F1_MA1115.1	0.00545919	#VALUE!	Pou2f2.mouse_POU_2	0.00545919	#VALUE!	POU2F2_MA0507.1	0.00545919	#VALUE!	POU2F2,TBL1XR1,MAFK,SREBF1,EP300,TBP,MEF2A,MEF2C,SP1,BCL11A
pos_patterns.pattern_16	2124	#VALUE!	#VALUE!	TYY1_HUMAN.H11MO.0.A	2.79435e-07	#VALUE!	TYY1_MOUSE.H11MO.0.A	1.43868e-06	#VALUE!	YY1_MA0095.2	1.22054e-05	#VALUE!	YY1,TAF1,SMAD5,HCFC1,POLR2AphosphoS2,SIX5,NR2C2,POLR2A,NR2C1,POLR2AphosphoS5
pos_patterns.pattern_17	2084	#VALUE!	#VALUE!	ZN143_MOUSE.H11MO.0.A	1.29212e-20	#VALUE!	ZNF76_HUMAN.H11MO.0.C	4.03228e-17	#VALUE!	ZN143_HUMAN.H11MO.0.A	8.05354e-17	#VALUE!	SIX5,HCFC1,SREBF1,ATF3,ETS1,ZNF143,NR2C1,ELK1,GABPA,TARDBP
pos_patterns.pattern_18	1966	#VALUE!	#VALUE!	USF2_MA0526.2	1.54036e-06	#VALUE!	USF1_HUMAN.H11MO.0.A	1.54036e-06	#VALUE!	USF1_MOUSE.H11MO.0.A	2.88241e-06	#VALUE!	USF2,USF1,ATF3,PRDM15,RAD51,FOS,MAX,SIX5,HCFC1,BHLHE40
pos_patterns.pattern_19	1920	#VALUE!	#VALUE!	IRF4_MOUSE.H11MO.0.A	0.0137132	#VALUE!	SPIB_HUMAN.H11MO.0.A	0.0137132	#VALUE!	IRF4_HUMAN.H11MO.0.A	0.0137132	#VALUE!	SPI1,EP300,STAT3,IRF4,BCL11A,MEF2A,BMI1,NFATC1,MTA2,ATF2
pos_patterns.pattern_20	1745	#VALUE!	#VALUE!	NFKB2_HUMAN.H11MO.0.B	0.116209	#VALUE!	NFKB2_MOUSE.H11MO.0.C	0.116209	#VALUE!	REL_MA0101.1	0.121714	#VALUE!	RELB,EP300,BCL11A,FOXM1,MYB,BCL3,NFIC,ATF2,CUX1,EBF1
pos_patterns.pattern_21	1661	#VALUE!	#VALUE!	PAX2_PAX_1	2.1859e-08	#VALUE!	PAX5_PAX_1	1.11035e-07	#VALUE!	PAX5_MOUSE.H11MO.0.A	1.09242e-05	#VALUE!	PAX8,PAX5,BCL11A,MEF2A,RXRA,TCF7,MTA3,PBX3,EP300,CEBPB
pos_patterns.pattern_22	1584	#VALUE!	#VALUE!	ETS1_HUMAN.H11MO.0.A	0.0234145	#VALUE!	ERG_HUMAN.H11MO.0.A	0.0234145	#VALUE!	ETS1_MOUSE.H11MO.0.A	0.0234145	#VALUE!	ETS1,SPI1,RUNX3,GABPA,EZH2,KDM1A,ETV6,CBFB,BCL11A,EP300
pos_patterns.pattern_23	1463	#VALUE!	#VALUE!	SP2_HUMAN.H11MO.0.A	0.00115987	#VALUE!	SP2_MOUSE.H11MO.0.B	0.00115987	#VALUE!	SP1_MOUSE.H11MO.0.A	0.00238921	#VALUE!	NRF1,SIX5,HCFC1,E2F4,ZNF622,BRCA1,ATF3,CEBPZ,SREBF2,EGR1
pos_patterns.pattern_24	1442	#VALUE!	#VALUE!	IRF1_MA0050.2	0.0516101	#VALUE!	IRF5_IRF_2	0.0516101	#VALUE!	IRF4_IRF_1	0.0516101	#VALUE!	BATF,JUNB,IRF5,TCF7,RUNX3,ATF2,NFATC1,NFIC,FOXM1,ATF7
pos_patterns.pattern_25	1286	#VALUE!	#VALUE!	MSX2_homeodomain_1	0.80217	#VALUE!	Msx3.mouse_homeodomain_1	0.80217	#VALUE!	MSX1_homeodomain_1	0.80217	#VALUE!	POU2F2,RUNX3,ARID3A,EZH2,MTA2,TBX21,ATF7,CBFB,STAT3,BATF
pos_patterns.pattern_26	1194	#VALUE!	#VALUE!	TEAD2_MOUSE.H11MO.0.C	0.660099	#VALUE!	TEAD3_MA0808.1	0.660099	#VALUE!	TEAD3_TEA_2	0.660099	#VALUE!	HSF1,CHD1,IKZF2,N/A,N/A,N/A,N/A,N/A,N/A,N/A
pos_patterns.pattern_27	1044	#VALUE!	#VALUE!	RFX3_MA0798.1	1.14015e-08	#VALUE!	RFX3_RFX_1	1.14015e-08	#VALUE!	Rfx3.mouse_RFX_1	1.14015e-08	#VALUE!	BMI1,RFX5,MXI1,SIN3A,ZBTB40,PBX3,SIX5,PKNOX1,MEF2B,MAX
pos_patterns.pattern_28	1037	#VALUE!	#VALUE!	HNF1B_HUMAN.H11MO.0.A	3.95463e-06	#VALUE!	HNF1B_MOUSE.H11MO.0.A	3.95463e-06	#VALUE!	HNF1A_HUMAN.H11MO.0.C	9.684e-06	#VALUE!	MTA2,BMI1,PBX3,ATF7,TBX21,NFATC3,EP300,BCL11A,ZNF24,PKNOX1
pos_patterns.pattern_29	802	#VALUE!	#VALUE!	COE1_HUMAN.H11MO.0.A	9.42241e-08	#VALUE!	COE1_MOUSE.H11MO.0.A	9.42241e-08	#VALUE!	EBF1_EBF_1	0.000236917	#VALUE!	YBX1,EBF1,MEF2B,CUX1,BCL11A,STAT3,BCL3,TCF12,EP300,NFATC1
pos_patterns.pattern_30	503	#VALUE!	#VALUE!	PAX5_MA0014.3	1	#VALUE!	ZN121_HUMAN.H11MO.0.C	1	#VALUE!	PAX5_HUMAN.H11MO.0.A	1	#VALUE!	PAX5,PAX8,ZNF384,NFYA,CBX5,PBX3,RXRA,NBN,TBX21,FOXK2
pos_patterns.pattern_31	472	#VALUE!	#VALUE!	ZBTB33_MA0527.1	4.98755e-05	#VALUE!	KAISO_HUMAN.H11MO.0.A	9.2291e-05	#VALUE!	KAISO_MOUSE.H11MO.0.B	9.2291e-05	#VALUE!	BRCA1,IRF5,ZBTB33,RCOR1,CHD2,SIX5,E2F4,CBFB,HCFC1,RXRA
pos_patterns.pattern_32	440	#VALUE!	#VALUE!	IRF8_IRF_2	0.293434	#VALUE!	IRF8_MA0652.1	0.293434	#VALUE!	IRF8_IRF_1	0.298166	#VALUE!	EZH2,NFATC1,STAT3,CEBPB,BATF,JUNB,IRF4,RXRA,BMI1,MTA3
pos_patterns.pattern_33	427	#VALUE!	#VALUE!	SP1_HUMAN.H11MO.0.A	2.05954e-08	#VALUE!	PATZ1_HUMAN.H11MO.0.C	1.43325e-05	#VALUE!	SP3_HUMAN.H11MO.0.B	3.57276e-05	#VALUE!	NRF1,EGR1,E2F4,NFYB,SP1,MAZ,STAT1,E4F1,ZNF143,ELF1
pos_patterns.pattern_34	404	#VALUE!	#VALUE!	Gabpa_MA0062.2	0.0570043	#VALUE!	ELK1_HUMAN.H11MO.0.B	0.11326	#VALUE!	ZBTB7A_MA0750.2	0.11326	#VALUE!	ELK1,GABPA,SREBF2,ZBTB40,SIX5,HCFC1,CREB1,E4F1,CREM,E2F8
pos_patterns.pattern_35	390	#VALUE!	#VALUE!	NFAC1_MOUSE.H11MO.0.A	0.0135705	#VALUE!	ATF3_MOUSE.H11MO.0.A	0.0313712	#VALUE!	JUNB_HUMAN.H11MO.0.A	0.0313712	#VALUE!	MAFK,JUNB,BATF,NFATC1,STAT5A,RXRA,JUND,CEBPB,MEF2C,BCL11A
pos_patterns.pattern_36	375	#VALUE!	#VALUE!	MEF2D_HUMAN.H11MO.0.A	5.74015e-09	#VALUE!	MEF2D_MOUSE.H11MO.0.A	5.74015e-09	#VALUE!	MEF2B_MA0660.1	3.84666e-06	#VALUE!	MEF2C,MEF2A,MEF2B,ARID3A,ATF2,STAT5A,NFIC,CUX1,TBL1XR1,EP300
pos_patterns.pattern_37	312	#VALUE!	#VALUE!	ETV6_ETS_1	6.02273e-08	#VALUE!	GABPA_MOUSE.H11MO.0.A	0.0618123	#VALUE!	Gabpa_MA0062.2	0.0618123	#VALUE!	SREBF2,NR2C2,ELK1,GABPA,ZBTB40,E4F1,SIX5,NR2C1,E2F8,ZZZ3
pos_patterns.pattern_38	280	#VALUE!	#VALUE!	ZNF76_HUMAN.H11MO.0.C	0.000256545	#VALUE!	ZNF143_C2H2_1	0.00866219	#VALUE!	ZNF143_MA0088.2	0.00866219	#VALUE!	HCFC1,SIX5,NR2C2,ZNF143,SREBF1,E2F4,NR2C1,ATF3,E4F1,MAX
pos_patterns.pattern_39	269	#VALUE!	#VALUE!	RUNX3_RUNX_1	0.013852	#VALUE!	RUNX2_RUNX_1	0.013852	#VALUE!	RUNX2_HUMAN.H11MO.0.A	0.336374	#VALUE!	EZH2,RUNX3,IRF5,CBFB,STAT3,BCL11A,NFATC1,TBX21,MLLT1,CHD4
pos_patterns.pattern_40	220	#VALUE!	#VALUE!	CTCFL_MOUSE.H11MO.0.A	0.0342983	#VALUE!	CTCFL_HUMAN.H11MO.0.A	0.0342983	#VALUE!	CTCFL_MA1102.1	0.0342983	#VALUE!	CTCF,RAD21,ZNF143,SMARCA5,ZNF592,SMC3,TRIM22,NFXL1,EGR1,BCLAF1
pos_patterns.pattern_41	216	#VALUE!	#VALUE!	NFKB2_HUMAN.H11MO.0.B	0.107891	#VALUE!	NFKB2_MOUSE.H11MO.0.C	0.107891	#VALUE!	NFKB2_MA0778.1	0.107891	#VALUE!	NFXL1,ARNT,FOXK2,MEF2A,MEF2B,MEF2C,CREM,PAX8,PAX5,CBFB
pos_patterns.pattern_42	186	#VALUE!	#VALUE!	PAX5_MOUSE.H11MO.0.A	0.397666	#VALUE!	PAX2_PAX_1	0.59313	#VALUE!	PAX6_PAX_1	0.59313	#VALUE!	PAX5,PAX8,MEF2A,BHLHE40,SKIL,MEF2C,TCF3,NFIC,EED,WRNIP1
pos_patterns.pattern_43	185	#VALUE!	#VALUE!	RUNX1_HUMAN.H11MO.0.A	1	#VALUE!	RUNX2_HUMAN.H11MO.0.A	1	#VALUE!	RUNX2_MOUSE.H11MO.0.A	1	#VALUE!	YBX1,RUNX3,MAFK,BCL11A,BATF,MEF2A,TBX21,NFATC1,CBFB,FOXM1
pos_patterns.pattern_44	149	#VALUE!	#VALUE!	NFIA_HUMAN.H11MO.0.C	0.000545251	#VALUE!	NFIA_MOUSE.H11MO.0.C	0.000545251	#VALUE!	NFIB_NFI_1	0.00389587	#VALUE!	SMAD1,SKIL,STAT3,MAFK,POLR2AphosphoS5,WRNIP1,BHLHE40,CBX5,MTA3,ATF7
pos_patterns.pattern_45	119	#VALUE!	#VALUE!	IRF3_IRF_1	0.0158984	#VALUE!	IRF3_MA1418.1	0.0158984	#VALUE!	STAT1+STAT2_MA0517.1	0.0158984	#VALUE!	ZNF24,ZSCAN29,NFXL1,GABPA,ZFP36,TCF7,SKIL,ZEB1,NKRF,CEBPB
pos_patterns.pattern_46	106	#VALUE!	#VALUE!	BATF_HUMAN.H11MO.0.A	0.00771092	#VALUE!	BATF_MOUSE.H11MO.0.A	0.00771092	#VALUE!	Jdp2.mouse_bZIP_1	0.00771092	#VALUE!	JUNB,BATF,IRF4,JUND,BCL11A,BCL3,MAFK,BMI1,ATF2,CEBPB
pos_patterns.pattern_47	100	#VALUE!	#VALUE!	BATF+JUN_MA0462.1	4.01562e-06	#VALUE!	BATF_MOUSE.H11MO.0.A	0.0022273	#VALUE!	JUN_MA0489.1	0.0022273	#VALUE!	EZH2,JUND,NFATC1,ATF3,BATF,JUNB,STAT5A,FOXM1,NFATC3,ZBTB33
pos_patterns.pattern_48	93	#VALUE!	#VALUE!	ZN350_HUMAN.H11MO.0.C	1	#VALUE!	ZN264_HUMAN.H11MO.0.C	1	#VALUE!	PRDM4_C2H2_1	1	#VALUE!	NFXL1,SUZ12,E4F1,ELK1,SP1,MAZ,FOXK2,SMAD1,NR2C1,EGR1
pos_patterns.pattern_49	87	#VALUE!	#VALUE!	RELA_MA0107.1	0.00281457	#VALUE!	NFKB1_HUMAN.H11MO.1.B	0.00281457	#VALUE!	NFKB1_MOUSE.H11MO.0.A	0.00281457	#VALUE!	STAT1,ZBTB40,IKZF2,ZNF24,ZNF217,MEF2B,IKZF1,N/A,N/A,N/A
pos_patterns.pattern_50	87	#VALUE!	#VALUE!	Gabpa_MA0062.2	0.16386	#VALUE!	FLI1_ETS_2	0.16386	#VALUE!	SP2_HUMAN.H11MO.0.A	0.16386	#VALUE!	CEBPZ,SREBF2,GABPA,ELK1,ZBTB40,E4F1,NR2C1,ATF3,HCFC1,ELF1
pos_patterns.pattern_51	83	#VALUE!	#VALUE!	CREB1_HUMAN.H11MO.0.A	0.00107743	#VALUE!	CREB1_MOUSE.H11MO.0.A	0.00107743	#VALUE!	ATF1_HUMAN.H11MO.0.B	0.00202142	#VALUE!	CREB1,ATF3,CEBPZ,PRDM15,ATF2,HDAC6,CREM,USF2,JUND,ATF7
pos_patterns.pattern_52	82	#VALUE!	#VALUE!	ERG_HUMAN.H11MO.0.A	0.0161048	#VALUE!	IRF8_HUMAN.H11MO.0.B	0.0161048	#VALUE!	IRF8_MOUSE.H11MO.0.A	0.0161048	#VALUE!	SPI1,WRNIP1,ETV6,MEF2C,STAT5A,ZNF384,GABPA,ESRRA,ELF1,MTA3
pos_patterns.pattern_53	77	#VALUE!	#VALUE!	KLF12_HUMAN.H11MO.0.C	0.27367	#VALUE!	SP8_C2H2_1	0.27367	#VALUE!	SP8_MA0747.1	0.27367	#VALUE!	ZNF622,NFYA,FOS,IRF3,CEBPZ,NFYB,RFX5,EZH2,SP1,SREBF2
pos_patterns.pattern_54	64	#VALUE!	#VALUE!	NRF1_MA0506.1	8.27563e-05	#VALUE!	NRF1_NRF_1	0.00830258	#VALUE!	NRF1_HUMAN.H11MO.0.A	0.00830258	#VALUE!	NRF1,NR2C2,BRCA1,HCFC1,CEBPZ,E2F4,ATF3,SIX5,FOS,ELK1
pos_patterns.pattern_55	37	#VALUE!	#VALUE!	ZN264_HUMAN.H11MO.0.C	0.197072	#VALUE!	Pou2f2.mouse_POU_2	0.197072	#VALUE!	POU5F1P1_POU_2	0.197072	#VALUE!	POU2F2,RFX5,JUND,CREB1,NFYB,TRIM22,YY1,CTCF,USF2,JUNB
pos_patterns.pattern_56	32	#VALUE!	#VALUE!	SP1_MOUSE.H11MO.0.A	4.73148e-06	#VALUE!	SP2_HUMAN.H11MO.0.A	4.73148e-06	#VALUE!	SP2_MOUSE.H11MO.0.B	4.73148e-06	#VALUE!	ELK1,GABPA,ZFP36,SRF,HCFC1,MAZ,MYC,ELF1,SIN3A,USF2
pos_patterns.pattern_57	31	#VALUE!	#VALUE!	FOSL2+JUND_MA1145.1	0.0262784	#VALUE!	Creb5.mouse_bZIP_1	0.0262784	#VALUE!	Creb5_MA0840.1	0.0262784	#VALUE!	ATF2,ATF7,CREB1,TCF7,FOXM1,USF2,BCL11A,JUND,USF1,EP300
pos_patterns.pattern_58	29	#VALUE!	#VALUE!	NaN	NaN		NaN	NaN		NaN	NaN		N/A
pos_patterns.pattern_59	28	#VALUE!	#VALUE!	NFKB2_HUMAN.H11MO.0.B	1.80018e-05	#VALUE!	NFKB2_MOUSE.H11MO.0.C	1.80018e-05	#VALUE!	TF65_MOUSE.H11MO.0.A	4.73311e-05	#VALUE!	STAT3,JUND,JUNB,TCF7,CEBPB,NFATC1,MEF2C,STAT5A,ATF7,NFIC
pos_patterns.pattern_60	27	#VALUE!	#VALUE!	REL_MA0101.1	0.00581634	#VALUE!	NFKB2_HUMAN.H11MO.0.B	0.0068567	#VALUE!	NFKB2_MOUSE.H11MO.0.C	0.0068567	#VALUE!	RUNX3,ZNF384,CBFB,STAT5A,ZNF687,MEF2B,ZEB1,BCLAF1,SKIL,BCL3
pos_patterns.pattern_61	24	#VALUE!	#VALUE!	RFX3_RFX_2	0.000361764	#VALUE!	RFX2_RFX_2	0.000361764	#VALUE!	Rfx2.mouse_RFX_2	0.000361764	#VALUE!	BMI1,ZBTB33,JUND,STAT3,MXI1,HCFC1,ZBTB40,MEF2B,RFX5,MEF2C
pos_patterns.pattern_62	21	#VALUE!	#VALUE!	CREB1_HUMAN.H11MO.0.A	0.000407265	#VALUE!	CREB1_MOUSE.H11MO.0.A	0.000407265	#VALUE!	FOSB+JUNB_MA1136.1	0.00118463	#VALUE!	USF2,ATF2,E4F1,RAD51,NFIC,JUND,NFYB,POLR2AphosphoS2,ZBED1,ATF7
neg_patterns.pattern_0	2767	#VALUE!	#VALUE!	IRF1_MOUSE.H11MO.0.A	0.00117509	#VALUE!	IRF1_HUMAN.H11MO.0.A	0.00149161	#VALUE!	STAT2_HUMAN.H11MO.0.A	0.00203576	#VALUE!	KDM1A,PAX8,SPI1,N/A,N/A,N/A,N/A,N/A,N/A,N/A
neg_patterns.pattern_1	2656	#VALUE!	#VALUE!	ZBT7A_HUMAN.H11MO.0.A	0.000981175	#VALUE!	ZBT7A_MOUSE.H11MO.0.B	0.000981175	#VALUE!	GLIS1_C2H2_1	0.0894434	#VALUE!	TRIM22,RXRA,CEBPZ,FOS,CTCF,ZNF143,MAZ,RAD21,SMC3,RB1
neg_patterns.pattern_2	2626	#VALUE!	#VALUE!	NFAC1_HUMAN.H11MO.0.B	0.894042	#VALUE!	SOX4_HUMAN.H11MO.0.B	0.894042	#VALUE!	SOX4_MOUSE.H11MO.0.A	0.894042	#VALUE!	EED,IKZF2,TRIM22,IKZF1,IRF4,SPI1,ETV6,RELB,TCF7,RAD21
neg_patterns.pattern_3	1780	#VALUE!	#VALUE!	IRF3_HUMAN.H11MO.0.B	0.525831	#VALUE!	IRF3_MOUSE.H11MO.0.A	0.525831	#VALUE!	STAT1_HUMAN.H11MO.0.A	1	#VALUE!	ZNF24,STAT3,IKZF2,IRF4,EED,IKZF1,SPI1,MTA2,BCL11A,TRIM22
neg_patterns.pattern_4	1750	#VALUE!	#VALUE!	SPIB_MOUSE.H11MO.0.A	4.06243e-05	#VALUE!	BC11A_HUMAN.H11MO.0.A	4.06243e-05	#VALUE!	SPI1_HUMAN.H11MO.0.A	4.06243e-05	#VALUE!	SPI1,CHD4,PRDM15,ZBTB40,ETS1,ELF1,N/A,N/A,N/A,N/A
neg_patterns.pattern_5	1513	#VALUE!	#VALUE!	ZN436_HUMAN.H11MO.0.C	0.996692	#VALUE!	ZN680_HUMAN.H11MO.0.C	0.996692	#VALUE!	SNAI1_HUMAN.H11MO.0.C	0.996692	#VALUE!	EED,RXRA,EBF1,IKZF2,IKZF1,TRIM22,IRF4,RELB,BCL11A,YBX1
neg_patterns.pattern_6	1505	#VALUE!	#VALUE!	FOSL2+JUN_MA1130.1	0.00258459	#VALUE!	JDP2_MA0655.1	0.00258459	#VALUE!	JDP2_bZIP_3	0.00258459	#VALUE!	BATF,JUNB,MAFK,JUND,WRNIP1,MTA3,BCL3,IRF4,EED,N/A
neg_patterns.pattern_7	1296	#VALUE!	#VALUE!	RUNX1_HUMAN.H11MO.0.A	0.00138906	#VALUE!	RUNX3_HUMAN.H11MO.0.A	0.00826829	#VALUE!	RUNX1_MOUSE.H11MO.0.A	0.00826829	#VALUE!	RUNX3,PRDM15,CBFB,PAX8,BCL11A,N/A,N/A,N/A,N/A,N/A
neg_patterns.pattern_8	1239	#VALUE!	#VALUE!	NFATC1_NFAT_3	0.45034	#VALUE!	STA5A_MOUSE.H11MO.0.A	0.66546	#VALUE!	Stat5a+Stat5b_MA0519.1	0.86287	#VALUE!	EED,CEBPB,IRF4,IKZF2,EBF1,HCFC1,IKZF1,STAT5A,UBTF,ZNF24
neg_patterns.pattern_9	1136	#VALUE!	#VALUE!	ZN384_HUMAN.H11MO.0.C	0.190028	#VALUE!	NFATC2_MA0152.1	1	#VALUE!	FOXO1_HUMAN.H11MO.0.A	1	#VALUE!	EED,IRF4,HSF1,WRNIP1,NFATC1,IKZF2,IKZF1,YBX1,NFYA,BCL11A
neg_patterns.pattern_10	1039	#VALUE!	#VALUE!	ZN770_HUMAN.H11MO.0.C	0.332904	#VALUE!	ETS2_HUMAN.H11MO.0.B	0.332904	#VALUE!	ETS2_MOUSE.H11MO.0.A	0.332904	#VALUE!	ZZZ3,HSF1,NFATC1,IKZF2,EED,IKZF1,SPI1,TRIM22,STAT3,TBX21
neg_patterns.pattern_11	1005	#VALUE!	#VALUE!	KLF12_HUMAN.H11MO.0.C	8.49017e-05	#VALUE!	SP1_HUMAN.H11MO.0.A	0.00045572	#VALUE!	KLF3_HUMAN.H11MO.0.B	0.000461076	#VALUE!	HDAC2,NKRF,LARP7,PRDM15,SREBF1,ZEB1,GATAD2B,CHD1,EGR1,WRNIP1
neg_patterns.pattern_12	972	#VALUE!	#VALUE!	NFKB2_HUMAN.H11MO.0.B	9.34289e-09	#VALUE!	NFKB2_MOUSE.H11MO.0.C	9.34289e-09	#VALUE!	RELB_HUMAN.H11MO.0.C	9.77198e-07	#VALUE!	RBBP5,WRNIP1,ZFP36,RELB,KLF5,EBF1,SMAD1,N/A,N/A,N/A
neg_patterns.pattern_13	960	#VALUE!	#VALUE!	COT2_MOUSE.H11MO.0.A	1	#VALUE!	TEAD2_MOUSE.H11MO.0.C	1	#VALUE!	SOX9_HMG_3	1	#VALUE!	EED,IKZF2,NFYA,IKZF1,ZNF217,SKIL,ZBTB33,RELB,CBX5,RXRA
neg_patterns.pattern_14	879	#VALUE!	#VALUE!	NFAC3_HUMAN.H11MO.0.B	0.245013	#VALUE!	NFAC3_MOUSE.H11MO.0.B	0.245013	#VALUE!	NFAC4_HUMAN.H11MO.0.C	0.285946	#VALUE!	CEBPZ,ATF3,IRF4,SIX5,NFYA,EED,IKZF2,STAT3,IKZF1,BCL11A
neg_patterns.pattern_15	797	#VALUE!	#VALUE!	TBX3_HUMAN.H11MO.0.C	1	#VALUE!	KLF6_HUMAN.H11MO.0.A	1	#VALUE!	KLF6_MOUSE.H11MO.0.B	1	#VALUE!	RXRA,EED,YBX1,ESRRA,CHD4,RFX5,IKZF1,IRF4,IKZF2,TRIM22
neg_patterns.pattern_16	792	#VALUE!	#VALUE!	Gabpa_MA0062.2	0.000242037	#VALUE!	ELK4_HUMAN.H11MO.0.A	0.000242037	#VALUE!	ELK1_ETS_1	0.000428324	#VALUE!	CHD4,HDAC2,CEBPZ,GABPA,ELF1,ZEB1,E2F8,ETS1,NKRF,ZBTB40
neg_patterns.pattern_17	745	#VALUE!	#VALUE!	NFAC2_HUMAN.H11MO.0.B	0.14444	#VALUE!	NFAC2_MOUSE.H11MO.0.C	0.14444	#VALUE!	NFAC3_HUMAN.H11MO.0.B	0.250224	#VALUE!	HSF1,EZH2,EED,IKZF2,SREBF2,TCF7,NFYA,IKZF1,UBTF,CEBPB
neg_patterns.pattern_18	700	#VALUE!	#VALUE!	ELF5_MOUSE.H11MO.0.A	1	#VALUE!	NFATC2_MA0152.1	1	#VALUE!	IRF3_HUMAN.H11MO.0.B	1	#VALUE!	IRF5,YBX1,IKZF2,ZNF24,ESRRA,EED,STAT5A,ETV6,BCLAF1,EP300
neg_patterns.pattern_19	692	#VALUE!	#VALUE!	ZN394_HUMAN.H11MO.0.C	0.802096	#VALUE!	NFATC2_MA0152.1	0.802096	#VALUE!	NFAC1_HUMAN.H11MO.0.B	0.802096	#VALUE!	NR2C2,TCF7,EED,IKZF2,BCL3,IKZF1,IRF4,ZFP36,RFX5,FOXK2
neg_patterns.pattern_20	684	#VALUE!	#VALUE!	ZN436_HUMAN.H11MO.0.C	0.293076	#VALUE!	BCL6_MOUSE.H11MO.0.A	0.293076	#VALUE!	TEAD4_HUMAN.H11MO.0.A	0.293076	#VALUE!	EED,NFYA,CEBPB,ZFP36,IKZF2,ETV6,IKZF1,SUZ12,SIX5,BRCA1
neg_patterns.pattern_21	668	#VALUE!	#VALUE!	Stat5a+Stat5b_MA0519.1	1	#VALUE!	ZN549_HUMAN.H11MO.0.C	1	#VALUE!	STA5A_HUMAN.H11MO.0.A	1	#VALUE!	IKZF2,SREBF2,IKZF1,TRIM22,IRF4,RAD21,REST,EED,ZNF592,BCL3
neg_patterns.pattern_22	633	#VALUE!	#VALUE!	EBF1_EBF_1	0.051098	#VALUE!	EBF1_MA0154.3	0.051098	#VALUE!	NFATC1_NFAT_3	0.051098	#VALUE!	NFYA,ZNF24,BCL3,IKZF2,EED,STAT3,IKZF1,IRF4,CEBPB,NFATC3
neg_patterns.pattern_23	629	#VALUE!	#VALUE!	NFATC2_MA0152.1	1	#VALUE!	ZFP82_HUMAN.H11MO.0.C	1	#VALUE!	NaN	NaN		BMI1,IKZF2,EED,IKZF1,ETV6,BCLAF1,NFXL1,MTA3,TARDBP,ETS1
neg_patterns.pattern_24	603	#VALUE!	#VALUE!	ZN264_HUMAN.H11MO.0.C	0.764308	#VALUE!	NFAC2_HUMAN.H11MO.0.B	0.764308	#VALUE!	NFAC2_MOUSE.H11MO.0.C	0.764308	#VALUE!	ZZZ3,NR2C2,RXRA,NFATC1,TRIM22,UBTF,IKZF1,IKZF2,EED,MEF2A
neg_patterns.pattern_25	600	#VALUE!	#VALUE!	NFAT5_NFAT_1	0.259397	#VALUE!	NFKB1_HUMAN.H11MO.1.B	0.259397	#VALUE!	NFKB1_MOUSE.H11MO.0.A	0.259397	#VALUE!	HSF1,NFATC1,NFYA,REST,TCF7,EED,FOXM1,CUX1,STAT3,GABPA
neg_patterns.pattern_26	565	#VALUE!	#VALUE!	Stat5a+Stat5b_MA0519.1	1	#VALUE!	IKZF1_HUMAN.H11MO.0.C	1	#VALUE!	IKZF1_MOUSE.H11MO.0.C	1	#VALUE!	EED,IKZF2,TCF7,BATF,TBX21,IKZF1,NFIC,SREBF2,MTA3,RUNX3
neg_patterns.pattern_27	511	#VALUE!	#VALUE!	NFIX_NFI_4	0.561955	#VALUE!	NFAC2_HUMAN.H11MO.0.B	0.685	#VALUE!	NFAC2_MOUSE.H11MO.0.C	0.685	#VALUE!	MAFK,NFATC1,ESRRA,ZFP36,WRNIP1,IKZF2,IRF3,GABPA,TRIM22,RELB
neg_patterns.pattern_28	468	#VALUE!	#VALUE!	IRF3_HUMAN.H11MO.0.B	0.131545	#VALUE!	IRF3_MOUSE.H11MO.0.A	0.131545	#VALUE!	EWSR1-FLI1_MA0149.1	0.206367	#VALUE!	IKZF2,IRF4,TRIM22,IKZF1,EED,PKNOX1,ATF3,HSF1,KLF5,ARNT
neg_patterns.pattern_29	464	#VALUE!	#VALUE!	NFAC4_HUMAN.H11MO.0.C	0.209114	#VALUE!	NFAC4_MOUSE.H11MO.0.C	0.209114	#VALUE!	NFATC1_NFAT_1	0.209114	#VALUE!	CUX1,NFIC,EED,HSF1,MEF2B,EBF1,RAD51,IKZF1,ATF3,IKZF2
neg_patterns.pattern_30	435	#VALUE!	#VALUE!	CTCF_MOUSE.H11MO.0.A	3.14854e-05	#VALUE!	CTCF_HUMAN.H11MO.0.A	3.58929e-05	#VALUE!	CTCFL_MOUSE.H11MO.0.A	3.58929e-05	#VALUE!	CTCF,SMC3,RAD21,ZNF143,TRIM22,YY1,NFYA,RXRA,BCLAF1,ZNF592
neg_patterns.pattern_31	415	#VALUE!	#VALUE!	Arid3b_MA0601.1	0.137523	#VALUE!	ARX_homeodomain_1	0.137523	#VALUE!	Alx4.mouse_homeodomain_1	0.137523	#VALUE!	ARID3A,CUX1,MTA2,ZNF384,JUNB,MEF2C,MEF2A,ZFP36,NFATC3,TBX21
neg_patterns.pattern_32	402	#VALUE!	#VALUE!	ZBT18_HUMAN.H11MO.0.C	1	#VALUE!	SRF_MOUSE.H11MO.0.A	1	#VALUE!	SOX21_HMG_3	1	#VALUE!	EED,IKZF2,SRF,ZNF217,TRIM22,ATF3,ESRRA,ETV6,BCL3,SPI1
neg_patterns.pattern_33	396	#VALUE!	#VALUE!	NFAC4_HUMAN.H11MO.0.C	0.0430054	#VALUE!	NFAC4_MOUSE.H11MO.0.C	0.0430054	#VALUE!	NFATC1_NFAT_1	0.114736	#VALUE!	RBBP5,TRIM22,FOXK2,CUX1,ZSCAN29,IKZF1,IRF4,SREBF1,EED,GABPA
neg_patterns.pattern_34	372	#VALUE!	#VALUE!	MGA_MA0801.1	1	#VALUE!	MGA_TBX_1	1	#VALUE!	TBX15_MA0803.1	1	#VALUE!	USF1,NFATC1,SRF,ZBED1,IKZF2,BMI1,IKZF1,IRF3,JUND,BATF
neg_patterns.pattern_35	345	#VALUE!	#VALUE!	NFATC1_NFAT_1	0.00257859	#VALUE!	NFAC1_MOUSE.H11MO.0.A	0.500733	#VALUE!	Foxd3_MA0041.1	0.500733	#VALUE!	EZH2,NFYA,FOS,EED,E2F8,SIX5,IKZF1,ETV6,IRF4,SP1
neg_patterns.pattern_36	326	#VALUE!	#VALUE!	REL_MA0101.1	0.0261559	#VALUE!	RELB_HUMAN.H11MO.0.C	0.0261559	#VALUE!	RELB_MOUSE.H11MO.0.C	0.0261559	#VALUE!	PAX8,CHD1,WRNIP1,STAT5A,PML,SIN3A,N/A,N/A,N/A,N/A
neg_patterns.pattern_37	315	#VALUE!	#VALUE!	MYC_MOUSE.H11MO.0.A	0.235564	#VALUE!	ZBT14_HUMAN.H11MO.0.C	0.542503	#VALUE!	Tcfl5_MA0632.1	0.542503	#VALUE!	ZBTB33,BRCA1,RBBP5,NR2C2,E2F4,NRF1,NKRF,LARP7,E2F8,EGR1
neg_patterns.pattern_38	313	#VALUE!	#VALUE!	CTCF_MA0139.1	8.0314e-13	#VALUE!	CTCF_HUMAN.H11MO.0.A	2.84241e-10	#VALUE!	CTCF_MOUSE.H11MO.0.A	4.41885e-10	#VALUE!	CTCF,RAD21,HDAC2,NFXL1,SMC3,USF1,ZNF143,EED,GATAD2B,N/A
neg_patterns.pattern_39	294	#VALUE!	#VALUE!	MYB_MOUSE.H11MO.0.A	0.61255	#VALUE!	MYB_HUMAN.H11MO.0.A	0.61255	#VALUE!	SMAD3_HUMAN.H11MO.0.B	0.61255	#VALUE!	CTCF,SMC3,RAD21,TRIM22,CEBPZ,ZNF143,NFYA,MAFK,CEBPB,BATF
neg_patterns.pattern_40	274	#VALUE!	#VALUE!	Gabpa_MA0062.2	1	#VALUE!	Nkx2-5_MA0503.1	1	#VALUE!	NKX21_HUMAN.H11MO.0.A	1	#VALUE!	YBX1,IRF5,RAD21,SMC3,CTCF,TRIM22,JUND,ZNF143,BRCA1,SIX5
neg_patterns.pattern_41	255	#VALUE!	#VALUE!	BACH2_HUMAN.H11MO.0.A	0.946099	#VALUE!	BACH2_MOUSE.H11MO.0.A	0.946099	#VALUE!	BACH1_HUMAN.H11MO.0.A	0.946099	#VALUE!	EZH2,CTCF,RAD21,SMC3,ZNF143,ATF3,JUNB,BATF,IRF4,TRIM22
neg_patterns.pattern_42	249	#VALUE!	#VALUE!	FOSL2+JUN_MA1131.1	3.51319e-07	#VALUE!	FOSB+JUNB_MA1136.1	1.04174e-06	#VALUE!	FOSL1+JUN_MA1129.1	1.04174e-06	#VALUE!	ATF2,MAFK,ATF7,ATF3,FOXK2,CREB1,CREM,RAD51,N/A,N/A
neg_patterns.pattern_43	243	#VALUE!	#VALUE!	RHOXF1_homeodomain_3	0.00445069	#VALUE!	DPRX_homeodomain_2	0.00445069	#VALUE!	RHOXF1_homeodomain_1	0.00445069	#VALUE!	EED,IKZF2,ELK1,NFATC1,IKZF1,STAT3,YY1,SMC3,MEF2C,TBL1XR1
neg_patterns.pattern_44	233	#VALUE!	#VALUE!	CTCFL_MA1102.1	0.010976	#VALUE!	CTCFL_HUMAN.H11MO.0.A	0.0223948	#VALUE!	CTCF_HUMAN.H11MO.0.A	0.0223948	#VALUE!	WRNIP1,HSF1,E2F4,MAFK,FOXK2,NKRF,ESRRA,ZSCAN29,ZBTB33,LARP7
neg_patterns.pattern_45	223	#VALUE!	#VALUE!	POU5F1_MA1115.1	0.00551187	#VALUE!	Pou2f2.mouse_POU_2	0.00551187	#VALUE!	POU2F2_MA0507.1	0.00747871	#VALUE!	RBBP5,POU2F2,ZNF384,REST,N/A,N/A,N/A,N/A,N/A,N/A
neg_patterns.pattern_46	186	#VALUE!	#VALUE!	PAX5_HUMAN.H11MO.0.A	2.93096e-07	#VALUE!	ZN121_HUMAN.H11MO.0.C	2.19345e-05	#VALUE!	PAX5_MOUSE.H11MO.0.A	0.00145411	#VALUE!	PAX5,ZBTB33,CHD1,CEBPB,USF1,TCF7,MLLT1,LARP7,N/A,N/A
neg_patterns.pattern_47	185	#VALUE!	#VALUE!	SPI1_MOUSE.H11MO.0.A	0.0192117	#VALUE!	Spic.mouse_ETS_1	0.0192117	#VALUE!	SPI1_HUMAN.H11MO.0.A	0.0192117	#VALUE!	RAD21,CEBPZ,CTCF,SPI1,FOS,SMC3,SREBF2,HSF1,IRF4,ZNF143
neg_patterns.pattern_48	178	#VALUE!	#VALUE!	NFKB2_HUMAN.H11MO.0.B	1	#VALUE!	NFKB2_MOUSE.H11MO.0.C	1	#VALUE!	Hic1.mouse_C2H2_1	1	#VALUE!	STAT5A,HDGF,N/A,N/A,N/A,N/A,N/A,N/A,N/A,N/A
neg_patterns.pattern_49	171	#VALUE!	#VALUE!	STAT2_HUMAN.H11MO.0.A	0.875429	#VALUE!	STAT2_MOUSE.H11MO.0.A	0.875429	#VALUE!	NFAC1_HUMAN.H11MO.0.B	0.875429	#VALUE!	HDAC2,EED,ESRRA,IKZF2,E2F4,TRIM22,RXRA,RELB,IRF4,SMC3
neg_patterns.pattern_50	164	#VALUE!	#VALUE!	Arx.mouse_homeodomain_1	0.358969	#VALUE!	ARX_homeodomain_1	0.358969	#VALUE!	Z354A_HUMAN.H11MO.0.C	0.358969	#VALUE!	SREBF2,ARID3A,ZNF24,MEF2C,RCOR1,PML,FOXM1,BCL3,ZNF217,NFATC1
neg_patterns.pattern_51	163	#VALUE!	#VALUE!	NFYC_MOUSE.H11MO.0.B	2.77071e-06	#VALUE!	NFYB_HUMAN.H11MO.0.A	2.77071e-06	#VALUE!	NFYB_MOUSE.H11MO.0.A	2.77071e-06	#VALUE!	HDAC2,NFYB,FOS,IRF3,RFX5,CHD1,HSF1,USF1,NRF1,NKRF
neg_patterns.pattern_52	150	#VALUE!	#VALUE!	IRF3_HUMAN.H11MO.0.B	0.0257583	#VALUE!	IRF3_MOUSE.H11MO.0.A	0.0257583	#VALUE!	ELF5_MOUSE.H11MO.0.A	0.0749426	#VALUE!	HCFC1,EED,CUX1,IKZF2,STAT3,TRIM22,ZNF592,RELB,BATF,E2F8
neg_patterns.pattern_53	141	#VALUE!	#VALUE!	STA5A_MOUSE.H11MO.0.A	0.773096	#VALUE!	STAT3_MA0144.2	0.773096	#VALUE!	HXA13_HUMAN.H11MO.0.C	0.773096	#VALUE!	HSF1,CHD4,NFATC1,FOXK2,ZSCAN29,TCF7,ATF2,CBFB,JUND,ZNF384
neg_patterns.pattern_54	137	#VALUE!	#VALUE!	ZNF384_MA1125.1	0.00473687	#VALUE!	PRDM6_HUMAN.H11MO.0.C	0.191618	#VALUE!	FOXJ3_HUMAN.H11MO.0.A	0.191618	#VALUE!	ZNF384,ATF3,TBX21,MEF2A,JUNB,GABPA,RFX5,ATF2,CUX1,RCOR1
neg_patterns.pattern_55	124	#VALUE!	#VALUE!	KLF15_HUMAN.H11MO.0.A	0.00704952	#VALUE!	KLF15_MOUSE.H11MO.0.A	0.00704952	#VALUE!	STAT3_HUMAN.H11MO.0.A	0.0148681	#VALUE!	CHD4,STAT3,SPI1,ESRRA,MTA3,IKZF2,CEBPB,ZSCAN29,EED,IRF3
neg_patterns.pattern_56	122	#VALUE!	#VALUE!	PAX5_MOUSE.H11MO.0.A	0.051476	#VALUE!	PAX9_MA0781.1	0.363031	#VALUE!	PAX9_PAX_1	0.363031	#VALUE!	ZSCAN29,PAX5,USF1,MXI1,ZBED1,LARP7,N/A,N/A,N/A,N/A
neg_patterns.pattern_57	121	#VALUE!	#VALUE!	ZN320_HUMAN.H11MO.0.C	0.0361887	#VALUE!	SP1_HUMAN.H11MO.0.A	0.0361887	#VALUE!	SP2_HUMAN.H11MO.0.A	0.0897547	#VALUE!	SUZ12,ZNF143,RXRA,ATF3,HDAC6,RB1,MAZ,GATAD2B,CTCF,NRF1
neg_patterns.pattern_58	118	#VALUE!	#VALUE!	NFATC2_MA0152.1	0.0624891	#VALUE!	NFATC3_MA0625.1	0.0624891	#VALUE!	NFATC1_MA0624.1	0.0624891	#VALUE!	YBX1,SMC3,NFYB,RAD21,USF2,TRIM22,USF1,BCL11A,RAD51,IKZF1
neg_patterns.pattern_59	118	#VALUE!	#VALUE!	PRD16_MOUSE.H11MO.0.B	0.00543396	#VALUE!	COE1_MOUSE.H11MO.0.A	0.0102965	#VALUE!	COE1_HUMAN.H11MO.0.A	0.0126709	#VALUE!	EBF1,MEF2B,N/A,N/A,N/A,N/A,N/A,N/A,N/A,N/A
neg_patterns.pattern_60	116	#VALUE!	#VALUE!	STAT1+STAT2_MA0517.1	0.00330784	#VALUE!	STAT1_MOUSE.H11MO.0.A	0.0151855	#VALUE!	PRDM1_HUMAN.H11MO.0.A	0.0151855	#VALUE!	PAX8,ASH2L,ZNF592,SMAD1,SPI1,ZNF384,ZNF207,ZNF687,N/A,N/A
neg_patterns.pattern_61	115	#VALUE!	#VALUE!	POU3F4_POU_2	1	#VALUE!	Lhx3_MA0135.1	1	#VALUE!	ZNF384_MA1125.1	1	#VALUE!	CEBPB,FOXK2,MEF2C,TCF7,ATF2,NFATC1,BMI1,JUND,JUNB,GABPA
neg_patterns.pattern_62	110	#VALUE!	#VALUE!	Lhx3_MA0135.1	0.749855	#VALUE!	ZNF384_MA1125.1	0.749855	#VALUE!	PROP1_MA0715.1	0.749855	#VALUE!	ARID3A,RAD51,BMI1,MTA2,ZNF384,ZBTB40,ZNF217,MEF2B,TBX21,TCF7
neg_patterns.pattern_63	107	#VALUE!	#VALUE!	NFATC2_MA0152.1	0.665193	#VALUE!	Stat5a+Stat5b_MA0519.1	0.809163	#VALUE!	ZN467_HUMAN.H11MO.0.C	0.809163	#VALUE!	SPI1,SMC3,CEBPB,NFATC1,BATF,IRF4,RAD21,BCL11A,CTCF,SKIL
neg_patterns.pattern_64	105	#VALUE!	#VALUE!	NFAC3_HUMAN.H11MO.0.B	0.249256	#VALUE!	NFAC3_MOUSE.H11MO.0.B	0.249256	#VALUE!	PRDM6_HUMAN.H11MO.0.C	0.275678	#VALUE!	RB1,RCOR1,TARDBP,TRIM22,CUX1,IRF4,SMAD5,IKZF2,IKZF1,EBF1
neg_patterns.pattern_65	102	#VALUE!	#VALUE!	TBX20_TBX_3	0.774881	#VALUE!	ZN586_HUMAN.H11MO.0.C	0.774881	#VALUE!	NGN2_MOUSE.H11MO.0.C	1	#VALUE!	CTCF,IRF4,SPI1,SMC3,TRIM22,RAD21,ZNF143,FOXK2,SRF,SIX5
neg_patterns.pattern_66	97	#VALUE!	#VALUE!	NFAC1_HUMAN.H11MO.0.B	0.13354	#VALUE!	FOXO1_HUMAN.H11MO.0.A	0.219213	#VALUE!	FOXP2_MA0593.1	0.219213	#VALUE!	KDM1A,HDAC2,SREBF2,PAX8,SPI1,IKZF2,MYC,RAD21,BCL3,IKZF1
neg_patterns.pattern_67	93	#VALUE!	#VALUE!	STA5A_MOUSE.H11MO.0.A	0.014446	#VALUE!	STA5A_HUMAN.H11MO.0.A	0.0173455	#VALUE!	STAT4_MOUSE.H11MO.0.A	0.0275776	#VALUE!	MYB,MAFK,MEF2A,ZEB1,CTCF,CEBPB,EED,SP1,RAD21,SMC3
neg_patterns.pattern_68	93	#VALUE!	#VALUE!	HNF1A_HUMAN.H11MO.0.C	2.48677e-07	#VALUE!	HNF1B_HUMAN.H11MO.0.A	1.44863e-05	#VALUE!	HNF1B_MOUSE.H11MO.0.A	1.44863e-05	#VALUE!	PAX8,REST,SKIL,GATAD2B,N/A,N/A,N/A,N/A,N/A,N/A
neg_patterns.pattern_69	90	#VALUE!	#VALUE!	POU4F3_MA0791.1	0.0814394	#VALUE!	POU4F3_POU_1	0.0814394	#VALUE!	POU4F2_POU_1	0.0814394	#VALUE!	JUNB,NFATC1,NFIC,TCF7,BCL11A,RFX5,ATF7,FOXM1,ARID3A,ZNF384
neg_patterns.pattern_70	69	#VALUE!	#VALUE!	PROP1_MA0715.1	0.326236	#VALUE!	PROP1_homeodomain_1	0.326236	#VALUE!	FOXD2_forkhead_1	0.326236	#VALUE!	ZNF384,ZBTB33,CEBPB,BMI1,TBL1XR1,STAT5A,MEF2C,ETS1,ZNF217,CREB1
neg_patterns.pattern_71	66	#VALUE!	#VALUE!	ZBTB7A_C2H2_1	0.040754	#VALUE!	GLI3_HUMAN.H11MO.0.B	0.040754	#VALUE!	ZBTB7C_C2H2_1	0.040754	#VALUE!	KDM1A,CHD4,TCF7,GABPA,PBX3,CBX5,RB1,TAF1,RCOR1,ETS1
neg_patterns.pattern_72	64	#VALUE!	#VALUE!	PAX2_PAX_1	1.40017e-06	#VALUE!	PAX5_PAX_1	3.0728e-06	#VALUE!	PAX6_PAX_1	7.01121e-05	#VALUE!	NR2C2,USF2,TCF7,ZEB1,USF1,RAD51,PAX5,N/A,N/A,N/A
neg_patterns.pattern_73	58	#VALUE!	#VALUE!	E2F3_E2F_2	0.0842761	#VALUE!	E2F3_MA0469.2	0.0842761	#VALUE!	E2F1_E2F_4	0.0842761	#VALUE!	REST,SMAD1,EED,SIN3A,BCL3,SMARCA5,TCF12,IRF4,JUNB,TBP
neg_patterns.pattern_74	48	#VALUE!	#VALUE!	PRDM1_HUMAN.H11MO.0.A	0.0128272	#VALUE!	PRDM1_MOUSE.H11MO.0.A	0.0128272	#VALUE!	IRF3_HUMAN.H11MO.0.B	0.0128272	#VALUE!	SREBF2,E2F4,CUX1,IRF4,TCF7,ZEB1,SIX5,RAD21,BCLAF1,ATF3
neg_patterns.pattern_75	48	#VALUE!	#VALUE!	PAX5_PAX_1	0.990946	#VALUE!	USF1_bHLH_1	0.990946	#VALUE!	Pax6_MA0069.1	0.990946	#VALUE!	MEF2C,ATF2,GABPA,NFIC,JUNB,JUND,ZNF592,NR2C1,IRF4,MEF2A
neg_patterns.pattern_76	47	#VALUE!	#VALUE!	NaN	NaN		NaN	NaN		NaN	NaN		N/A
neg_patterns.pattern_77	45	#VALUE!	#VALUE!	ZNF384_MA1125.1	0.13203	#VALUE!	POU3F2_POU_1	0.829057	#VALUE!	Arid3b_MA0601.1	0.829057	#VALUE!	TCF7,ZNF24,GABPA,BCLAF1,ZNF384,NFIC,MEF2A,SPI1,DPF2,RUNX3
neg_patterns.pattern_78	43	#VALUE!	#VALUE!	NaN	NaN		NaN	NaN		NaN	NaN		N/A
neg_patterns.pattern_79	41	#VALUE!	#VALUE!	RUNX3_MOUSE.H11MO.0.A	0.545221	#VALUE!	Klf1_MA0493.1	0.545221	#VALUE!	ETS1_HUMAN.H11MO.0.A	0.68649	#VALUE!	IRF5,E2F8,ZBED1,EED,MLLT1,HDGF,SPI1,ARID3A,ZNF592,RUNX3
neg_patterns.pattern_80	37	#VALUE!	#VALUE!	FOSB_HUMAN.H11MO.0.A	0.295234	#VALUE!	JDP2_MA0655.1	0.295234	#VALUE!	JDP2_bZIP_3	0.295234	#VALUE!	PAX5,TCF12,N/A,N/A,N/A,N/A,N/A,N/A,N/A,N/A
neg_patterns.pattern_81	36	#VALUE!	#VALUE!	Gata4_MA0482.1	0.969281	#VALUE!	GATA6_MOUSE.H11MO.0.A	0.969281	#VALUE!	GATA2_MA0036.3	0.969281	#VALUE!	E4F1,ZNF384,ELK1,ATF2,GABPA,HDGF,NR2C1,BMI1,SMAD5,IRF4
neg_patterns.pattern_82	36	#VALUE!	#VALUE!	ZN770_HUMAN.H11MO.0.C	0.241552	#VALUE!	STAT1_MOUSE.H11MO.0.A	0.513203	#VALUE!	NR1D2_MOUSE.H11MO.0.A	0.513203	#VALUE!	HSF1,TBX21,CREB1,ARNT,ZNF207,ZNF217,RUNX3,CREM,ATF7,RELB
neg_patterns.pattern_83	33	#VALUE!	#VALUE!	RFX2_HUMAN.H11MO.0.A	3.04917e-08	#VALUE!	Rfx1_MA0509.1	1.15393e-07	#VALUE!	RFX3_MOUSE.H11MO.0.C	1.15393e-07	#VALUE!	BMI1,ZBTB40,RFX5,MXI1,NRF1,MEF2B,PML,MEF2A,SIN3A,SMARCA5
neg_patterns.pattern_84	29	#VALUE!	#VALUE!	RREB1_MA0073.1	5.17475e-05	#VALUE!	SP3_HUMAN.H11MO.0.B	5.17475e-05	#VALUE!	SP3_MOUSE.H11MO.0.B	5.17475e-05	#VALUE!	RXRA,SUZ12,EGR1,HSF1,ZEB1,TCF3,ZNF592,SMARCA5,TBX21,ZNF143
neg_patterns.pattern_85	29	#VALUE!	#VALUE!	RUNX3_RUNX_3	0.37076	#VALUE!	RUNX2_RUNX_2	0.37076	#VALUE!	RUNX2_HUMAN.H11MO.0.A	0.37076	#VALUE!	RB1,NKRF,RUNX3,DPF2,N/A,N/A,N/A,N/A,N/A,N/A
neg_patterns.pattern_86	25	#VALUE!	#VALUE!	NFKB2_HUMAN.H11MO.0.B	0.000211831	#VALUE!	NFKB2_MOUSE.H11MO.0.C	0.000211831	#VALUE!	RELB_HUMAN.H11MO.0.C	0.000574318	#VALUE!	SP1,ETS1,ZNF217,TCF3,TBL1XR1,TARDBP,CEBPB,MXI1,BCLAF1,EED
neg_patterns.pattern_87	25	#VALUE!	#VALUE!	THA11_HUMAN.H11MO.0.B	0.135687	#VALUE!	THA11_MOUSE.H11MO.0.B	0.135687	#VALUE!	ZN382_HUMAN.H11MO.0.C	0.135687	#VALUE!	HCFC1,USF1,MAX,ARNT,ZNF687,RUNX3,PAX5,YY1,N/A,N/A
neg_patterns.pattern_88	23	#VALUE!	#VALUE!	STAT1_MA0137.3	0.00575761	#VALUE!	Bcl6_MA0463.1	0.0140753	#VALUE!	BCL6_MOUSE.H11MO.0.A	0.0140753	#VALUE!	SIX5,SREBF1,HCFC1,NR2C1,IKZF1,IKZF2,ZBTB40,EED,RUNX3,CTCF
neg_patterns.pattern_89	23	#VALUE!	#VALUE!	HSF1_HUMAN.H11MO.0.A	0.180847	#VALUE!	TEAD4_MOUSE.H11MO.0.A	0.180847	#VALUE!	TEAD3_MA0808.1	0.180847	#VALUE!	NFATC1,STAT3,MEF2C,IKZF2,SPI1,EP300,CTCF,IKZF1,TCF7,RELB

## Sheet: GM12878-DNase-count
pattern	num_seqlets	modisco_cwm_fwd	modisco_cwm_rev	match0	qval0	match0_logo	match1	qval1	match1_logo	match2	qval2	match2_logo	Top 10 TFs from TF ChIP-seq enrichment analysis
pos_patterns.pattern_0	21130	#VALUE!	#VALUE!	ELF5_HUMAN.H11MO.0.A	3.96465e-05	#VALUE!	ETV4_MOUSE.H11MO.0.B	0.000109299	#VALUE!	EHF_HUMAN.H11MO.0.B	0.00011254	#VALUE!	SPI1,ELK1,GABPA,SREBF2,ELF1,E4F1,ETS1,ZBTB40,SIX5,NR2C2
pos_patterns.pattern_1	19291	#VALUE!	#VALUE!	IRF1_MOUSE.H11MO.0.A	0.00360809	#VALUE!	STAT2_HUMAN.H11MO.0.A	0.00360809	#VALUE!	STAT2_MOUSE.H11MO.0.A	0.00360809	#VALUE!	BATF,JUNB,JUND,IRF4,BCL11A,NFIC,ATF2,MEF2A,EP300,NFATC1
pos_patterns.pattern_2	18747	#VALUE!	#VALUE!	CTCF_MA0139.1	5.60934e-12	#VALUE!	CTCF_HUMAN.H11MO.0.A	1.83707e-09	#VALUE!	CTCF_MOUSE.H11MO.0.A	2.99051e-08	#VALUE!	CTCF,RAD21,SMC3,ZNF143,TRIM22,YY1,SMARCA5,BCLAF1,ZNF592,RXRA
pos_patterns.pattern_3	13648	#VALUE!	#VALUE!	RUNX3_HUMAN.H11MO.0.A	0.00380122	#VALUE!	RUNX1_HUMAN.H11MO.0.A	0.00380122	#VALUE!	RUNX1_MOUSE.H11MO.0.A	0.00380122	#VALUE!	RUNX3,EZH2,CBFB,IRF5,BCL11A,EP300,NFIC,TBX21,STAT5A,TCF7
pos_patterns.pattern_4	10198	#VALUE!	#VALUE!	JDP2_MA0655.1	0.00303089	#VALUE!	JDP2_bZIP_3	0.00303089	#VALUE!	Jdp2.mouse_bZIP_1	0.00303089	#VALUE!	BATF,JUND,JUNB,IRF4,BCL11A,MAFK,NFATC1,STAT5A,ATF2,TCF7
pos_patterns.pattern_5	9063	#VALUE!	#VALUE!	NFKB1_HUMAN.H11MO.1.B	2.73291e-06	#VALUE!	NFKB1_MOUSE.H11MO.0.A	2.73291e-06	#VALUE!	TF65_MOUSE.H11MO.0.A	3.79523e-06	#VALUE!	RELB,BCL3,YBX1,BCL11A,EBF1,EP300,FOXM1,EED,NFIC,MYB
pos_patterns.pattern_6	7770	#VALUE!	#VALUE!	IRF4_HUMAN.H11MO.0.A	8.57675e-07	#VALUE!	IRF8_HUMAN.H11MO.0.B	4.10488e-06	#VALUE!	IRF8_MOUSE.H11MO.0.A	4.10488e-06	#VALUE!	SPI1,IRF4,BCL11A,EP300,BMI1,RCOR1,STAT3,TBX21,MTA2,ETV6
pos_patterns.pattern_7	5623	#VALUE!	#VALUE!	KLF12_HUMAN.H11MO.0.C	8.24561e-05	#VALUE!	SP1_HUMAN.H11MO.0.A	8.24561e-05	#VALUE!	KLF3_HUMAN.H11MO.0.B	0.000672688	#VALUE!	EGR1,SP1,E2F4,CEBPZ,ZNF622,NFYA,IRF3,FOS,NFYB,RFX5
pos_patterns.pattern_8	3197	#VALUE!	#VALUE!	NFYB_HUMAN.H11MO.0.A	0.00265332	#VALUE!	NFYB_MOUSE.H11MO.0.A	0.00265332	#VALUE!	NFYC_HUMAN.H11MO.0.A	0.00265332	#VALUE!	FOS,NFYA,IRF3,NFYB,ZNF622,CEBPZ,RFX5,SP1,E2F4,SREBF2
pos_patterns.pattern_9	2759	#VALUE!	#VALUE!	ATF1_MOUSE.H11MO.0.B	0.00316445	#VALUE!	ATF3_HUMAN.H11MO.0.A	0.00316445	#VALUE!	CREM_HUMAN.H11MO.0.C	0.00316445	#VALUE!	PRDM15,USF2,ATF3,USF1,BRCA1,SUPT20H,RAD51,CREB1,FOS,RFX5
pos_patterns.pattern_10	2559	#VALUE!	#VALUE!	NRF1_MA0506.1	7.09087e-07	#VALUE!	NRF1_MOUSE.H11MO.0.A	0.000158323	#VALUE!	NRF1_HUMAN.H11MO.0.A	0.000158323	#VALUE!	NRF1,ATF3,HCFC1,E2F4,SIX5,STAT1,SP1,MAZ,ELK1,SREBF1
pos_patterns.pattern_11	2044	#VALUE!	#VALUE!	Pou2f2.mouse_POU_2	0.00581565	#VALUE!	POU5F1_MA1115.1	0.00581565	#VALUE!	POU2F2_MA0507.1	0.00581565	#VALUE!	POU2F2,TBL1XR1,MAFK,EP300,MYB,TBP,RUNX3,MEF2A,STAT3,ATF2
pos_patterns.pattern_12	1691	#VALUE!	#VALUE!	COE1_MOUSE.H11MO.0.A	1.72772e-07	#VALUE!	COE1_HUMAN.H11MO.0.A	7.44238e-05	#VALUE!	PRD16_MOUSE.H11MO.0.B	0.00226542	#VALUE!	YBX1,EBF1,MEF2B,CUX1,BCL11A,BCL3,TCF12,RB1,EP300,STAT3
pos_patterns.pattern_13	1626	#VALUE!	#VALUE!	BATF_HUMAN.H11MO.0.A	2.23827e-06	#VALUE!	BATF3_HUMAN.H11MO.0.B	1.45868e-05	#VALUE!	BATF3_MOUSE.H11MO.0.A	1.45868e-05	#VALUE!	JUND,BATF,JUNB,IRF4,STAT5A,NFATC1,BCL11A,NFIC,ETV6,TCF7
pos_patterns.pattern_14	1567	#VALUE!	#VALUE!	ZNF76_HUMAN.H11MO.0.C	6.6123e-20	#VALUE!	ZN143_MOUSE.H11MO.0.A	7.91064e-11	#VALUE!	ZN143_HUMAN.H11MO.0.A	7.91064e-11	#VALUE!	SIX5,SREBF1,HCFC1,SUZ12,ETS1,ATF3,ZNF143,NR2C1,ELK1,NR2C2
pos_patterns.pattern_15	1000	#VALUE!	#VALUE!	RUNX3_MOUSE.H11MO.0.A	0.714876	#VALUE!	Klf1_MA0493.1	0.714876	#VALUE!	TCF7_HUMAN.H11MO.0.A	0.714876	#VALUE!	ETS1,EZH2,KDM1A,RUNX3,GABPA,CBFB,BCL11A,EP300,SP1,MYB
pos_patterns.pattern_16	953	#VALUE!	#VALUE!	PAX2_PAX_1	3.02624e-08	#VALUE!	PAX1_MA0779.1	1.98279e-07	#VALUE!	PAX1_PAX_1	1.98279e-07	#VALUE!	PAX8,PAX5,SREBF1,BHLHE40,BCL11A,ARNT,MEF2A,MEF2C,NFIC,BMI1
pos_patterns.pattern_17	643	#VALUE!	#VALUE!	RELB_HUMAN.H11MO.0.C	0.240572	#VALUE!	RELB_MOUSE.H11MO.0.C	0.240572	#VALUE!	REL_MA0101.1	0.240572	#VALUE!	NFIC,CUX1,EZH2,RELB,TCF7,RUNX3,FOXM1,CEBPB,BCL11A,EBF1
pos_patterns.pattern_18	607	#VALUE!	#VALUE!	IRF4_IRF_1	0.00928153	#VALUE!	IRF4_MA1419.1	0.00928153	#VALUE!	IRF5_IRF_2	0.0182885	#VALUE!	BATF,RUNX3,JUNB,ATF2,NFATC1,TCF7,BCL11A,JUND,FOXM1,IRF5
pos_patterns.pattern_19	582	#VALUE!	#VALUE!	SPI1_ETS_1	0.0197875	#VALUE!	SPI1_MA0080.4	0.0197875	#VALUE!	SPIB_ETS_1	0.0226074	#VALUE!	SPI1,YBX1,MTA3,EP300,BMI1,BCL11A,MTA2,ZNF24,TCF7,ZNF384
pos_patterns.pattern_20	486	#VALUE!	#VALUE!	RFX3_MOUSE.H11MO.0.C	1.36462e-08	#VALUE!	RFX2_HUMAN.H11MO.0.A	1.36462e-08	#VALUE!	Rfx1_MA0509.1	1.48545e-08	#VALUE!	BMI1,RFX5,MXI1,SIN3A,ZBTB40,PBX3,SIX5,MEF2B,RXRA,E2F4
pos_patterns.pattern_21	484	#VALUE!	#VALUE!	MEF2D_HUMAN.H11MO.0.A	5.95472e-06	#VALUE!	MEF2D_MOUSE.H11MO.0.A	5.95472e-06	#VALUE!	MEF2B_MA0660.1	0.000147129	#VALUE!	MEF2C,MEF2A,MEF2B,TBL1XR1,ARID3A,ATF2,BCL11A,STAT5A,MTA3,NFIC
pos_patterns.pattern_22	435	#VALUE!	#VALUE!	ZBTB33_MA0527.1	0.000214378	#VALUE!	KAISO_HUMAN.H11MO.0.A	0.000227021	#VALUE!	KAISO_MOUSE.H11MO.0.B	0.000227021	#VALUE!	BRCA1,IRF5,ZBTB33,RCOR1,CHD2,SIX5,CBFB,E2F4,HCFC1,USF2
pos_patterns.pattern_23	251	#VALUE!	#VALUE!	TYY1_HUMAN.H11MO.0.A	6.1243e-05	#VALUE!	TYY1_MOUSE.H11MO.0.A	0.00012208	#VALUE!	YY1_MA0095.2	0.000142995	#VALUE!	YY1,HCFC1,SIX5,TAF1,NR2C2,SMAD5,NR2C1,POLR2AphosphoS2,E4F1,REST
pos_patterns.pattern_24	249	#VALUE!	#VALUE!	ZNF524_C2H2_2	1	#VALUE!	NaN	NaN		NaN	NaN		ZNF24,ZSCAN29,GABPA,ETS1,ZFP36,FOXK2,HDAC2,TARDBP,SKIL,TCF7
pos_patterns.pattern_25	238	#VALUE!	#VALUE!	NFIC_HUMAN.H11MO.0.A	0.000688182	#VALUE!	NFIA_HUMAN.H11MO.0.C	0.000688182	#VALUE!	NFIA_MOUSE.H11MO.0.C	0.000688182	#VALUE!	SMAD1,SKIL,POLR2AphosphoS5,IRF5,BHLHE40,SREBF2,RBBP5,WRNIP1,STAT3,NFYB
pos_patterns.pattern_26	236	#VALUE!	#VALUE!	RUNX3_HUMAN.H11MO.0.A	1	#VALUE!	RUNX2_MA0511.2	1	#VALUE!	RUNX2_RUNX_3	1	#VALUE!	EZH2,IRF5,RUNX3,CBFB,MTA3,BCL11A,MEF2C,NFATC1,STAT5A,TCF7
pos_patterns.pattern_27	213	#VALUE!	#VALUE!	SP2_MA0516.1	0.000284129	#VALUE!	KLF12_HUMAN.H11MO.0.C	0.00061659	#VALUE!	KLF9_HUMAN.H11MO.0.C	0.000966758	#VALUE!	ZNF622,NR2C2,ZZZ3,NFYA,RXRA,NRF1,NFYB,SP1,CEBPZ,GABPA
pos_patterns.pattern_28	130	#VALUE!	#VALUE!	JUN_MA0489.1	0.000958748	#VALUE!	BATF+JUN_MA0462.1	0.0128823	#VALUE!	NR1D2_MOUSE.H11MO.0.A	0.0652803	#VALUE!	JUNB,BATF,SPI1,STAT5A,JUND,ATF2,ETV6,GABPA,PAX8,MTA3
pos_patterns.pattern_29	102	#VALUE!	#VALUE!	ETS1_ETS_4	0.397697	#VALUE!	FLI1_ETS_2	0.397697	#VALUE!	FLI1_ETS_4	0.397697	#VALUE!	SREBF2,CEBPZ,GABPA,ZBTB40,ELK1,E4F1,HCFC1,E2F8,SIX5,BRCA1
pos_patterns.pattern_30	78	#VALUE!	#VALUE!	RUNX3_HUMAN.H11MO.0.A	0.663992	#VALUE!	ZNF8_HUMAN.H11MO.0.C	0.663992	#VALUE!	RUNX2_MA0511.2	0.663992	#VALUE!	RUNX3,NFXL1,USF2,ZNF217,CBFB,USF1,TBL1XR1,BMI1,RAD51,MEF2A
pos_patterns.pattern_31	66	#VALUE!	#VALUE!	BATF+JUN_MA0462.1	4.88688e-07	#VALUE!	BATF_MOUSE.H11MO.0.A	2.8516e-05	#VALUE!	BATF_HUMAN.H11MO.0.A	9.96299e-05	#VALUE!	BATF,JUND,JUNB,SREBF2,IRF4,MAFK,RUNX3,BCL11A,MTA3,CEBPB
pos_patterns.pattern_32	56	#VALUE!	#VALUE!	KLF6_HUMAN.H11MO.0.A	0.000843886	#VALUE!	KLF6_MOUSE.H11MO.0.B	0.000843886	#VALUE!	SP1_HUMAN.H11MO.0.A	0.000843886	#VALUE!	BRCA1,ELK1,IRF5,ZBTB40,ZFP36,E2F4,EGR1,ATF3,ZEB1,ZNF207
pos_patterns.pattern_33	55	#VALUE!	#VALUE!	PEBB_HUMAN.H11MO.0.C	0.0159217	#VALUE!	PEBB_MOUSE.H11MO.0.C	0.0159217	#VALUE!	RUNX3_MOUSE.H11MO.0.A	0.0159217	#VALUE!	CBFB,STAT5A,RUNX3,RXRA,STAT3,E2F8,MEF2A,ZBED1,MLLT1,TBX21
pos_patterns.pattern_34	53	#VALUE!	#VALUE!	ZNF384_MA1125.1	0.034866	#VALUE!	PRDM6_HUMAN.H11MO.0.C	0.0670068	#VALUE!	FOXJ3_HUMAN.H11MO.0.A	0.263524	#VALUE!	ZNF384,MAFK,ETS1,MEF2A,IRF3,MEF2C,NFIC,FOXM1,ELK1,TBX21
pos_patterns.pattern_35	52	#VALUE!	#VALUE!	NFKB2_HUMAN.H11MO.0.B	0.00459974	#VALUE!	NFKB2_MOUSE.H11MO.0.C	0.00459974	#VALUE!	REL_MA0101.1	0.0130974	#VALUE!	YBX1,NFYA,MAFK,ZBTB33,STAT3,RFX5,SP1,E4F1,BCL3,MTA3
pos_patterns.pattern_36	48	#VALUE!	#VALUE!	RUNX3_HUMAN.H11MO.0.A	0.654927	#VALUE!	RUNX2_MA0511.2	0.654927	#VALUE!	RUNX2_RUNX_3	0.654927	#VALUE!	RUNX3,CBFB,IRF5,PBX3,TBX21,MLLT1,USF2,RAD51,BCL11A,E2F8
pos_patterns.pattern_37	48	#VALUE!	#VALUE!	NFKB2_HUMAN.H11MO.0.B	0.8517	#VALUE!	NFKB2_MOUSE.H11MO.0.C	0.8517	#VALUE!	ZNF75A_C2H2_1	1	#VALUE!	RXRA,CUX1,FOXK2,RUNX3,NFATC1,BCL3,STAT3,ZNF384,NFATC3,ETV6
pos_patterns.pattern_38	44	#VALUE!	#VALUE!	PAX2_PAX_1	7.68199e-06	#VALUE!	PAX5_PAX_1	9.63044e-06	#VALUE!	PAX6_PAX_1	0.00359428	#VALUE!	PAX8,PAX5,STAT5A,NFATC1,REST,JUND,RFX5,BACH1,ATF2,JUNB
pos_patterns.pattern_39	35	#VALUE!	#VALUE!	IRF5_IRF_2	0.338515	#VALUE!	STAT1+STAT2_MA0517.1	0.338515	#VALUE!	IRF1_MOUSE.H11MO.0.A	0.452199	#VALUE!	STAT3,TCF7,FOXM1,ZSCAN29,USF2,BCL11A,ESRRA,ZNF217,STAT5A,MTA3
pos_patterns.pattern_40	32	#VALUE!	#VALUE!	IRF1_MOUSE.H11MO.0.A	6.6344e-06	#VALUE!	IRF2_HUMAN.H11MO.0.A	1.76908e-05	#VALUE!	IRF2_MOUSE.H11MO.0.B	1.76908e-05	#VALUE!	SPI1,IRF4,ELK1,BMI1,BCL11A,ETV6,ZSCAN29,ETS1,NFIC,MYB
pos_patterns.pattern_41	30	#VALUE!	#VALUE!	ETV4_MOUSE.H11MO.0.B	0.00350564	#VALUE!	SPIC_ETS_1	0.0251747	#VALUE!	SPIC_MA0687.1	0.0251747	#VALUE!	FOXK2,BATF,BCL11A,IRF4,SPI1,JUNB,CUX1,ZNF592,NFATC1,TCF7
pos_patterns.pattern_42	30	#VALUE!	#VALUE!	COE1_HUMAN.H11MO.0.A	0.001996	#VALUE!	NFKB2_HUMAN.H11MO.0.B	0.00363944	#VALUE!	NFKB2_MOUSE.H11MO.0.C	0.00363944	#VALUE!	YBX1,EBF1,E2F4,MEF2B,ZFP36,TCF12,GATAD2B,ZNF24,KLF5,SPI1
pos_patterns.pattern_43	28	#VALUE!	#VALUE!	STAT1+STAT2_MA0517.1	0.100084	#VALUE!	PRDM1_HUMAN.H11MO.0.A	0.100084	#VALUE!	PRDM1_MOUSE.H11MO.0.A	0.100084	#VALUE!	CEBPB,STAT3,BMI1,ZSCAN29,HDAC2,RFX5,MEF2A,ZNF24,RUNX3,CREM
pos_patterns.pattern_44	28	#VALUE!	#VALUE!	Nfe2l2_MA0150.2	0.260524	#VALUE!	JDP2_bZIP_1	0.260524	#VALUE!	Jdp2.mouse_bZIP_1	0.260524	#VALUE!	MYB,RUNX3,JUNB,STAT3,TCF7,BATF,STAT5A,TBX21,ATF7,SREBF1
pos_patterns.pattern_45	24	#VALUE!	#VALUE!	JUNB_MA0490.1	0.0368379	#VALUE!	FOSL2_MA0478.1	0.0368379	#VALUE!	JUND_MOUSE.H11MO.0.A	0.0818496	#VALUE!	PAX8,JUNB,BATF,JUND,E2F8,CBX5,NFIC,MEF2C,USF1,MEF2A
pos_patterns.pattern_46	23	#VALUE!	#VALUE!	ETV4_MOUSE.H11MO.0.B	0.006805	#VALUE!	ETV6_MOUSE.H11MO.0.C	0.0920793	#VALUE!	ELK1_MOUSE.H11MO.0.B	0.0920793	#VALUE!	SPI1,ESRRA,REST,WRNIP1,STAT5A,CHD1,TBP,E2F8,ATF2,ETV6
neg_patterns.pattern_0	51	#VALUE!	#VALUE!	ZN502_HUMAN.H11MO.0.C	0.592582	#VALUE!	TEAD3_MA0808.1	0.592582	#VALUE!	TEAD3_TEA_2	0.592582	#VALUE!	MTA3,NFATC1,IRF4,SPI1,EED,EP300,BCLAF1,JUNB,NFIC,NFATC3
neg_patterns.pattern_1	34	#VALUE!	#VALUE!	NFATC1_NFAT_1	0.119272	#VALUE!	SOX2_HMG_6	0.119272	#VALUE!	Sox17.mouse_HMG_2	0.119272	#VALUE!	MYB,IRF5,NFATC1,HSF1,ESRRA,ARID3A,CEBPB,STAT3,RAD51,ATF2

## Sheet: GM12878-DNase-profile
pattern	num_seqlets	modisco_cwm_fwd	modisco_cwm_rev	match0	qval0	match0_logo	match1	qval1	match1_logo	match2	qval2	match2_logo	Top 10 TFs from TF ChIP-seq enrichment analysis
pos_patterns.pattern_0	23531	#VALUE!	#VALUE!	CTCF_MA0139.1	8.93361e-13	#VALUE!	CTCF_HUMAN.H11MO.0.A	6.60237e-10	#VALUE!	CTCF_MOUSE.H11MO.0.A	1.60156e-08	#VALUE!	CTCF,RAD21,SMC3,ZNF143,TRIM22,YY1,ZNF592,SMARCA5,RXRA,BCLAF1
pos_patterns.pattern_1	21041	#VALUE!	#VALUE!	IRF1_MOUSE.H11MO.0.A	0.00308234	#VALUE!	IRF1_HUMAN.H11MO.0.A	0.00308234	#VALUE!	STAT2_HUMAN.H11MO.0.A	0.00308234	#VALUE!	JUNB,BATF,JUND,IRF4,BCL11A,ATF2,NFIC,EP300,MEF2A,SPI1
pos_patterns.pattern_2	19779	#VALUE!	#VALUE!	RUNX3_HUMAN.H11MO.0.A	0.00100308	#VALUE!	RUNX1_HUMAN.H11MO.0.A	0.0037465	#VALUE!	RUNX1_MOUSE.H11MO.0.A	0.0037465	#VALUE!	RUNX3,EZH2,CBFB,BCL11A,IRF5,EP300,TCF7,TBX21,STAT5A,NFIC
pos_patterns.pattern_3	18677	#VALUE!	#VALUE!	ELF5_HUMAN.H11MO.0.A	3.73019e-05	#VALUE!	EHF_HUMAN.H11MO.0.B	0.000136972	#VALUE!	EHF_MOUSE.H11MO.0.B	0.000136972	#VALUE!	SPI1,ELK1,GABPA,SREBF2,ELF1,E4F1,ETS1,ZBTB40,SIX5,NR2C2
pos_patterns.pattern_4	16442	#VALUE!	#VALUE!	JDP2_MA0655.1	0.00345889	#VALUE!	JDP2_bZIP_3	0.00345889	#VALUE!	FOS+JUND_MA1141.1	0.00345889	#VALUE!	BATF,JUND,JUNB,IRF4,BCL11A,NFATC1,STAT5A,ATF2,CEBPB,NFIC
pos_patterns.pattern_5	8830	#VALUE!	#VALUE!	KLF12_HUMAN.H11MO.0.C	0.000301185	#VALUE!	SP1_HUMAN.H11MO.0.A	0.000301185	#VALUE!	KLF3_HUMAN.H11MO.0.B	0.000301185	#VALUE!	ZNF622,E2F4,CEBPZ,SP1,NRF1,IRF3,RFX5,EGR1,NFYB,FOS
pos_patterns.pattern_6	7082	#VALUE!	#VALUE!	NFKB1_HUMAN.H11MO.1.B	9.38693e-05	#VALUE!	NFKB1_MOUSE.H11MO.0.A	9.38693e-05	#VALUE!	TF65_HUMAN.H11MO.0.A	0.000104027	#VALUE!	RELB,BCL3,BCL11A,YBX1,FOXM1,EP300,EBF1,NFIC,STAT5A,CUX1
pos_patterns.pattern_7	6000	#VALUE!	#VALUE!	IRF4_HUMAN.H11MO.0.A	5.45803e-06	#VALUE!	IRF8_HUMAN.H11MO.0.B	1.17692e-05	#VALUE!	IRF8_MOUSE.H11MO.0.A	1.17692e-05	#VALUE!	SPI1,IRF4,BCL11A,EP300,BMI1,STAT3,ETV6,RCOR1,TBX21,MTA2
pos_patterns.pattern_8	5344	#VALUE!	#VALUE!	NFYB_HUMAN.H11MO.0.A	1.20776e-05	#VALUE!	NFYB_MOUSE.H11MO.0.A	1.20776e-05	#VALUE!	NFYC_HUMAN.H11MO.0.A	2.73422e-05	#VALUE!	FOS,NFYA,IRF3,NFYB,CEBPZ,ZNF622,RFX5,SP1,SREBF2,E2F4
pos_patterns.pattern_9	3449	#VALUE!	#VALUE!	NRF1_MA0506.1	1.52763e-07	#VALUE!	NRF1_HUMAN.H11MO.0.A	0.00026885	#VALUE!	NRF1_NRF_1	0.00026885	#VALUE!	NRF1,ATF3,HCFC1,E2F4,SIX5,ELK1,MAX,EGR1,SREBF1,SP1
pos_patterns.pattern_10	2773	#VALUE!	#VALUE!	ATF1_HUMAN.H11MO.0.B	0.000390183	#VALUE!	FOSL2+JUN_MA1131.1	0.000390183	#VALUE!	Mafb.mouse_bZIP_3	0.000390183	#VALUE!	BRCA1,CREB1,PRDM15,SUPT20H,ATF3,RFX5,CREM,SIX5,ATF2,JUND
pos_patterns.pattern_11	2769	#VALUE!	#VALUE!	POU5F1_MA1115.1	0.0303999	#VALUE!	Pou2f2.mouse_POU_2	0.0303999	#VALUE!	POU2F2_MA0507.1	0.0303999	#VALUE!	POU2F2,EP300,TBL1XR1,MAFK,MEF2A,SP1,TBP,CUX1,ATF2,BCL11A
pos_patterns.pattern_12	2540	#VALUE!	#VALUE!	TFE3_HUMAN.H11MO.0.B	6.20181e-05	#VALUE!	TFE3_MOUSE.H11MO.0.A	6.20181e-05	#VALUE!	MITF_HUMAN.H11MO.0.A	6.20181e-05	#VALUE!	USF2,USF1,ATF3,PRDM15,RAD51,FOS,MAX,SIX5,BHLHE40,HCFC1
pos_patterns.pattern_13	2116	#VALUE!	#VALUE!	COE1_MOUSE.H11MO.0.A	3.70584e-07	#VALUE!	COE1_HUMAN.H11MO.0.A	7.97492e-05	#VALUE!	PRD16_MOUSE.H11MO.0.B	0.00177701	#VALUE!	YBX1,EBF1,MEF2B,CUX1,BCL11A,BCL3,TCF12,EP300,RB1,MYB
pos_patterns.pattern_14	2106	#VALUE!	#VALUE!	PAX2_PAX_1	2.31706e-08	#VALUE!	PAX5_PAX_1	1.03716e-07	#VALUE!	PAX1_MA0779.1	1.67547e-07	#VALUE!	PAX8,PAX5,ZNF622,BCL11A,PBX3,STAT3,KDM1A,CUX1,BHLHE40,MEF2A
pos_patterns.pattern_15	2011	#VALUE!	#VALUE!	ETS1_HUMAN.H11MO.0.A	0.160098	#VALUE!	ETS1_MOUSE.H11MO.0.A	0.160098	#VALUE!	ERG_HUMAN.H11MO.0.A	0.160098	#VALUE!	ETS1,SPI1,RUNX3,EZH2,GABPA,KDM1A,ETV6,BCL11A,CBFB,EP300
pos_patterns.pattern_16	1751	#VALUE!	#VALUE!	IRF4_MOUSE.H11MO.0.A	0.00249906	#VALUE!	SPIB_HUMAN.H11MO.0.A	0.00249906	#VALUE!	IRF4_HUMAN.H11MO.0.A	0.00249906	#VALUE!	SPI1,EZH2,IRF4,BMI1,BCL11A,EP300,STAT3,MEF2A,TBX21,KDM1A
pos_patterns.pattern_17	1468	#VALUE!	#VALUE!	ZNF76_HUMAN.H11MO.0.C	1.35633e-19	#VALUE!	ZN143_MOUSE.H11MO.0.A	4.52227e-11	#VALUE!	ZN143_HUMAN.H11MO.0.A	6.53923e-11	#VALUE!	SIX5,SREBF1,HCFC1,SUZ12,ATF3,ETS1,ZNF143,NR2C1,ELK1,RXRA
pos_patterns.pattern_18	1352	#VALUE!	#VALUE!	Rfx1_MA0509.1	9.41601e-09	#VALUE!	RFX3_MOUSE.H11MO.0.C	1.4124e-08	#VALUE!	RFX3_MA0798.1	4.32908e-08	#VALUE!	BMI1,RFX5,MXI1,SUZ12,SIN3A,ZBTB40,PBX3,SIX5,MEF2B,PKNOX1
pos_patterns.pattern_19	1318	#VALUE!	#VALUE!	SP5_MOUSE.H11MO.0.C	2.66854e-07	#VALUE!	MAZ_HUMAN.H11MO.0.A	2.66854e-07	#VALUE!	MAZ_MOUSE.H11MO.0.A	2.66854e-07	#VALUE!	YBX1,RXRA,N/A,N/A,N/A,N/A,N/A,N/A,N/A,N/A
pos_patterns.pattern_20	1203	#VALUE!	#VALUE!	MYF6_HUMAN.H11MO.0.C	0.143987	#VALUE!	MYF6_MOUSE.H11MO.0.C	0.143987	#VALUE!	BHA15_HUMAN.H11MO.0.B	0.143987	#VALUE!	TCF12,TCF3,STAT3,PBX3,CBX5,ZFP36,MAFK,MYB,BCL11A,BMI1
pos_patterns.pattern_21	1014	#VALUE!	#VALUE!	EGR2_HUMAN.H11MO.0.A	0.000718618	#VALUE!	MAZ_HUMAN.H11MO.0.A	0.00616699	#VALUE!	MAZ_MOUSE.H11MO.0.A	0.00616699	#VALUE!	ZNF622,BCL11A,BMI1,FOXM1,JUND,EP300,TBX21,ATF2,MEF2A,RUNX3
pos_patterns.pattern_22	970	#VALUE!	#VALUE!	IRF3_IRF_1	0.000347079	#VALUE!	IRF3_MA1418.1	0.000347079	#VALUE!	IRF5_IRF_1	0.000347079	#VALUE!	BATF,JUND,JUNB,NFATC1,ATF2,RUNX3,ZNF384,NFIC,ETV6,FOXM1
pos_patterns.pattern_23	898	#VALUE!	#VALUE!	JUN_MA0488.1	0.00481344	#VALUE!	ATF2_HUMAN.H11MO.0.B	0.014079	#VALUE!	ATF2_MOUSE.H11MO.0.A	0.014079	#VALUE!	ATF2,ATF7,CREB1,JUND,CREM,JUNB,NFIC,PRDM15,BCL11A,ATF3
pos_patterns.pattern_24	796	#VALUE!	#VALUE!	EGR2_MOUSE.H11MO.0.A	0.000795411	#VALUE!	EGR2_HUMAN.H11MO.0.A	0.0100875	#VALUE!	EGR1_HUMAN.H11MO.0.A	0.0100875	#VALUE!	EGR1,PAX5,TCF12,TBL1XR1,SP1,USF2,BCL11A,ZFP36,USF1,CREM
pos_patterns.pattern_25	748	#VALUE!	#VALUE!	MSX2_homeodomain_1	0.470711	#VALUE!	Msx3.mouse_homeodomain_1	0.470711	#VALUE!	MSX1_homeodomain_1	0.470711	#VALUE!	POU2F2,EZH2,RUNX3,STAT3,BATF,ARID3A,JUNB,CBFB,TBX21,NFATC1
pos_patterns.pattern_26	723	#VALUE!	#VALUE!	NFIC_HUMAN.H11MO.0.A	7.5632e-06	#VALUE!	NFIA_HUMAN.H11MO.0.C	2.49466e-05	#VALUE!	NFIA_MOUSE.H11MO.0.C	2.49466e-05	#VALUE!	SMAD1,SKIL,POLR2AphosphoS5,MAFK,HDAC2,BHLHE40,STAT3,TCF3,CBX5,EBF1
pos_patterns.pattern_27	634	#VALUE!	#VALUE!	NFKB2_HUMAN.H11MO.0.B	0.055155	#VALUE!	NFKB2_MOUSE.H11MO.0.C	0.055155	#VALUE!	REL_MA0101.1	0.116355	#VALUE!	RELB,EP300,BCL11A,BCL3,JUNB,MYB,EBF1,TBX21,ZBED1,STAT5A
pos_patterns.pattern_28	471	#VALUE!	#VALUE!	RUNX3_RUNX_1	0.0103121	#VALUE!	RUNX2_RUNX_1	0.0103121	#VALUE!	RUNX3_MOUSE.H11MO.0.A	0.420886	#VALUE!	EZH2,RUNX3,IRF5,CBFB,BCL11A,YBX1,MLLT1,EP300,TBX21,NFIC
pos_patterns.pattern_29	411	#VALUE!	#VALUE!	ZBTB33_MA0527.1	7.1556e-07	#VALUE!	KAISO_HUMAN.H11MO.0.A	8.59319e-06	#VALUE!	KAISO_MOUSE.H11MO.0.B	8.59319e-06	#VALUE!	BRCA1,IRF5,ZBTB33,RCOR1,CHD2,SIX5,CBFB,HCFC1,E2F4,RXRA
pos_patterns.pattern_30	368	#VALUE!	#VALUE!	SP2_HUMAN.H11MO.0.A	2.79524e-09	#VALUE!	SP2_MOUSE.H11MO.0.B	2.79524e-09	#VALUE!	SP3_HUMAN.H11MO.0.B	7.29786e-09	#VALUE!	FOS,CEBPZ,NFYA,NRF1,NR2C2,SP1,RFX5,USF1,EGR1,E2F4
pos_patterns.pattern_31	352	#VALUE!	#VALUE!	MEF2B_MA0660.1	2.00184e-06	#VALUE!	MEF2B_MADS_1	2.00184e-06	#VALUE!	MEF2D_HUMAN.H11MO.0.A	2.85928e-05	#VALUE!	MEF2C,MEF2A,MEF2B,ATF2,ARID3A,MYB,RXRA,FOXM1,TBL1XR1,STAT3
pos_patterns.pattern_32	319	#VALUE!	#VALUE!	RXRA_MOUSE.H11MO.0.A	0.00228046	#VALUE!	RARA_MOUSE.H11MO.0.A	0.00228046	#VALUE!	RXRG_MOUSE.H11MO.0.B	0.0190292	#VALUE!	N/A,N/A,N/A,N/A,N/A,N/A,N/A,N/A,N/A,N/A
pos_patterns.pattern_33	244	#VALUE!	#VALUE!	SP3_HUMAN.H11MO.0.B	1.47958e-06	#VALUE!	SP3_MOUSE.H11MO.0.B	1.47958e-06	#VALUE!	SP2_HUMAN.H11MO.0.A	1.47958e-06	#VALUE!	E2F4,ELK1,SP1,EGR1,NRF1,RXRA,SIX5,NFYB,HCFC1,GABPA
pos_patterns.pattern_34	234	#VALUE!	#VALUE!	SP1_HUMAN.H11MO.0.A	7.55208e-07	#VALUE!	SP1_MOUSE.H11MO.0.A	0.000278479	#VALUE!	SP3_HUMAN.H11MO.0.B	0.00029397	#VALUE!	EGR1,SP1,ATF3,HDAC2,MAZ,STAT1,FOXK2,E2F4,HDGF,E4F1
pos_patterns.pattern_35	216	#VALUE!	#VALUE!	IKZF1_HUMAN.H11MO.0.C	0.961275	#VALUE!	IKZF1_MOUSE.H11MO.0.C	0.961275	#VALUE!	ZN322_HUMAN.H11MO.0.B	1	#VALUE!	N/A,N/A,N/A,N/A,N/A,N/A,N/A,N/A,N/A,N/A
pos_patterns.pattern_36	193	#VALUE!	#VALUE!	PRDM6_HUMAN.H11MO.0.C	0.0770815	#VALUE!	ZNF384_MA1125.1	0.0836017	#VALUE!	STAT1_MOUSE.H11MO.0.A	0.0836017	#VALUE!	ZNF384,E4F1,SREBF1,ATF7,N/A,N/A,N/A,N/A,N/A,N/A
pos_patterns.pattern_37	189	#VALUE!	#VALUE!	HNF1A_HUMAN.H11MO.0.C	1.47336e-05	#VALUE!	HNF1B_MOUSE.H11MO.0.A	1.47336e-05	#VALUE!	HNF1B_HUMAN.H11MO.0.A	1.47336e-05	#VALUE!	YBX1,RBBP5,MTA2,MAFK,SREBF1,NFXL1,PKNOX1,TCF12,BCL11A,NFATC3
pos_patterns.pattern_38	177	#VALUE!	#VALUE!	ZNF524_C2H2_2	1	#VALUE!	NaN	NaN		NaN	NaN		ZNF24,ZSCAN29,ETS1,GABPA,TCF7,SKIL,FOXK2,TARDBP,SREBF1,ZFP36
pos_patterns.pattern_39	167	#VALUE!	#VALUE!	ATF1_HUMAN.H11MO.0.B	0.0269368	#VALUE!	CREB1_HUMAN.H11MO.0.A	0.0269368	#VALUE!	CREB1_MOUSE.H11MO.0.A	0.0269368	#VALUE!	GABPA,CREB1,BRCA1,CREM,ZBTB40,SREBF2,ATF3,USF2,CEBPZ,ELK1
pos_patterns.pattern_40	164	#VALUE!	#VALUE!	ZN770_HUMAN.H11MO.0.C	0.000600891	#VALUE!	ZSC22_HUMAN.H11MO.0.C	0.0847284	#VALUE!	EGR2_HUMAN.H11MO.0.A	0.278529	#VALUE!	N/A,N/A,N/A,N/A,N/A,N/A,N/A,N/A,N/A,N/A
pos_patterns.pattern_41	151	#VALUE!	#VALUE!	ZN121_HUMAN.H11MO.0.C	3.8368e-06	#VALUE!	PAX5_HUMAN.H11MO.0.A	4.26909e-06	#VALUE!	PAX5_MOUSE.H11MO.0.A	0.0205414	#VALUE!	PAX5,NFYA,ZNF384,PAX8,NRF1,CBX5,CREM,SREBF1,PBX3,NR2C1
pos_patterns.pattern_42	145	#VALUE!	#VALUE!	SIX2_MA1119.1	0.0208997	#VALUE!	IRF5_IRF_2	0.0272031	#VALUE!	IRF1_MA0050.2	0.280948	#VALUE!	SPI1,STAT5A,FOXK2,ETV6,MTA3,SMAD1,NFATC3,MYB,RCOR1,MEF2A
pos_patterns.pattern_43	137	#VALUE!	#VALUE!	ZNF76_HUMAN.H11MO.0.C	1.79477e-08	#VALUE!	ZN143_HUMAN.H11MO.0.A	1.29575e-05	#VALUE!	ZN143_MOUSE.H11MO.0.A	1.29575e-05	#VALUE!	SIX5,HCFC1,SREBF1,ZNF143,ATF3,NR2C1,ETS1,NR2C2,ZBTB40,ELK1
pos_patterns.pattern_44	114	#VALUE!	#VALUE!	TYY1_HUMAN.H11MO.0.A	0.000107537	#VALUE!	TYY1_MOUSE.H11MO.0.A	0.000218453	#VALUE!	YY1_MA0095.2	0.000218453	#VALUE!	YY1,TAF1,HCFC1,SIX5,SMAD5,POLR2AphosphoS2,NR2C2,NR2C1,POLR2A,RBBP5
pos_patterns.pattern_45	88	#VALUE!	#VALUE!	RFX3_RFX_2	6.90744e-07	#VALUE!	RFX2_RFX_2	2.63516e-06	#VALUE!	Rfx2.mouse_RFX_2	2.94708e-06	#VALUE!	BMI1,RFX5,ZBTB40,SIN3A,PRDM15,MXI1,HCFC1,FOS,MEF2B,ETS1
pos_patterns.pattern_46	82	#VALUE!	#VALUE!	STAT1+STAT2_MA0517.1	0.285766	#VALUE!	IRF8_IRF_2	0.285766	#VALUE!	IRF8_MA0652.1	0.285766	#VALUE!	RXRA,TBX21,IRF4,BCL11A,MTA2,BCLAF1,RCOR1,CTCF,CBFB,RUNX3
pos_patterns.pattern_47	52	#VALUE!	#VALUE!	TFE2_HUMAN.H11MO.0.A	0.0317294	#VALUE!	TFE2_MOUSE.H11MO.0.A	0.0317294	#VALUE!	HTF4_HUMAN.H11MO.0.A	0.034527	#VALUE!	EZH2,NFYA,TCF3,RXRA,TCF12,BCL3,PBX3,CBX5,ETV6,RCOR1
pos_patterns.pattern_48	47	#VALUE!	#VALUE!	NFKB2_HUMAN.H11MO.0.B	3.26141e-06	#VALUE!	NFKB2_MOUSE.H11MO.0.C	3.26141e-06	#VALUE!	NFKB1_HUMAN.H11MO.1.B	0.000243857	#VALUE!	NFYA,HSF1,CEBPB,RBBP5,IRF3,ZBTB33,ZFP36,ELF1,KLF5,ELK1
pos_patterns.pattern_49	40	#VALUE!	#VALUE!	RUNX1_MA0002.2	1	#VALUE!	RUNX3_HUMAN.H11MO.0.A	1	#VALUE!	RUNX1_MOUSE.H11MO.0.A	1	#VALUE!	MYB,STAT3,SMC3,TRIM22,ZFP36,BCL11A,JUNB,RUNX3,MEF2C,RAD21
pos_patterns.pattern_50	39	#VALUE!	#VALUE!	MEF2B_HUMAN.H11MO.0.A	0.714051	#VALUE!	MYB_MOUSE.H11MO.0.A	0.714051	#VALUE!	FOXO1_forkhead_3	0.714051	#VALUE!	CTCF,ZNF143,TRIM22,RAD21,SMC3,WRNIP1,ZNF592,YY1,REST,RFX5
pos_patterns.pattern_51	33	#VALUE!	#VALUE!	NFKB1_HUMAN.H11MO.1.B	0.00047827	#VALUE!	NFKB1_MOUSE.H11MO.0.A	0.00047827	#VALUE!	TF65_MOUSE.H11MO.0.A	0.00102546	#VALUE!	BMI1,BCL11A,RUNX3,FOXM1,BCL3,EP300,ARID3A,PBX3,MTA3,NFIC
pos_patterns.pattern_52	33	#VALUE!	#VALUE!	SOX8_HMG_7	1	#VALUE!	SOX8_HMG_2	1	#VALUE!	SOX10_HMG_4	1	#VALUE!	CTCF,MAFK,TRIM22,ZNF143,ZNF592,ATF3,HCFC1,BCLAF1,SMC3,RAD21
pos_patterns.pattern_53	28	#VALUE!	#VALUE!	THA11_HUMAN.H11MO.0.B	0.170889	#VALUE!	THA11_MOUSE.H11MO.0.B	0.170889	#VALUE!	ZNF76_HUMAN.H11MO.0.C	0.170889	#VALUE!	SREBF1,ELK1,SIX5,ZBTB40,HSF1,GABPA,ETS1,HCFC1,ELF1,CREM
pos_patterns.pattern_54	27	#VALUE!	#VALUE!	NFKB2_HUMAN.H11MO.0.B	0.00237016	#VALUE!	NFKB2_MOUSE.H11MO.0.C	0.00237016	#VALUE!	NFKB1_HUMAN.H11MO.1.B	0.0175365	#VALUE!	WRNIP1,ZNF384,MEF2B,CBFB,RUNX3,STAT5A,TAF1,MTA2,ZNF592,RELB
pos_patterns.pattern_55	23	#VALUE!	#VALUE!	CTCFL_MA1102.1	0.242395	#VALUE!	CTCFL_MOUSE.H11MO.0.A	0.242395	#VALUE!	CTCFL_HUMAN.H11MO.0.A	0.242395	#VALUE!	CTCF,ZNF143,RAD21,TRIM22,SMC3,WRNIP1,SMARCA5,ZNF592,YY1,BCLAF1
pos_patterns.pattern_56	23	#VALUE!	#VALUE!	ETV6_ETS_1	0.000177073	#VALUE!	SPIB_ETS_1	0.0205921	#VALUE!	SPI1_ETS_1	0.0205921	#VALUE!	NR2C2,SPI1,ETV6,ZFP36,ETS1,ELK1,ELF1,STAT1,GABPA,NR2C1
pos_patterns.pattern_57	23	#VALUE!	#VALUE!	Pou2f2.mouse_POU_2	0.100247	#VALUE!	POU2F3_POU_1	0.100247	#VALUE!	POU5F1B_MA0792.1	0.100247	#VALUE!	POU2F2,CTCF,RAD21,SRF,CBX5,ZNF143,ZBED1,ATF2,CREM,RUNX3
neg_patterns.pattern_0	6444	#VALUE!	#VALUE!	NFKB2_MA0778.1	0.354073	#VALUE!	NFKB2_NFAT_1	0.354073	#VALUE!	NFKB1_MA0105.4	0.354073	#VALUE!	CBX3,HSF1,IKZF2,IKZF1,NFATC1,EED,ATF2,CUX1,RELB,SKIL
neg_patterns.pattern_1	2865	#VALUE!	#VALUE!	ZNF384_MA1125.1	0.348318	#VALUE!	ONECUT3_CUT_1	0.348318	#VALUE!	ONECUT3_MA0757.1	0.348318	#VALUE!	ARID3A,ZNF217,CEBPB,MTA2,MEF2A,ZNF384,ZNF24,NFATC3,TBX21,MEF2C
neg_patterns.pattern_2	1539	#VALUE!	#VALUE!	ETS1_MOUSE.H11MO.0.A	2.80008e-05	#VALUE!	ELF5_ETS_1	2.80008e-05	#VALUE!	ETV4_MOUSE.H11MO.0.B	3.54942e-05	#VALUE!	SPI1,GABPA,HDAC2,ZBTB40,ELK1,ELF1,ETS1,ASH2L,UBTF,BRCA1
neg_patterns.pattern_3	1055	#VALUE!	#VALUE!	KLF12_HUMAN.H11MO.0.C	9.18793e-05	#VALUE!	SP1_HUMAN.H11MO.0.A	0.000214385	#VALUE!	SP3_HUMAN.H11MO.0.B	0.000218713	#VALUE!	CHD4,EGR1,ZNF622,E2F4,NKRF,LARP7,MYC,HDAC6,USF1,KLF5
neg_patterns.pattern_4	1023	#VALUE!	#VALUE!	NFATC1_NFAT_3	0.140135	#VALUE!	STA5A_MOUSE.H11MO.0.A	0.177236	#VALUE!	TEAD4_HUMAN.H11MO.0.A	0.177236	#VALUE!	YBX1,EED,IKZF2,CEBPZ,BRCA1,IKZF1,HSF1,ZEB1,ESRRA,NFIC
neg_patterns.pattern_5	860	#VALUE!	#VALUE!	RUNX3_HUMAN.H11MO.0.A	0.00592644	#VALUE!	RUNX1_HUMAN.H11MO.0.A	0.00592644	#VALUE!	RUNX1_MOUSE.H11MO.0.A	0.00592644	#VALUE!	SUPT20H,RUNX3,HDAC2,CBFB,RFX5,MEF2C,NKRF,MTA3,N/A,N/A
neg_patterns.pattern_6	730	#VALUE!	#VALUE!	ETV4_MOUSE.H11MO.0.B	0.0348963	#VALUE!	ELK1_ETS_1	0.0348963	#VALUE!	ELK1_ETS_2	0.0348963	#VALUE!	SUZ12,SMC3,SPI1,IRF4,RAD21,CTCF,BCL11A,JUNB,RUNX3,MEF2A
neg_patterns.pattern_7	718	#VALUE!	#VALUE!	IRF4_HUMAN.H11MO.0.A	0.00343831	#VALUE!	IRF1_MOUSE.H11MO.0.A	0.00343831	#VALUE!	IRF4_MOUSE.H11MO.0.A	0.00343831	#VALUE!	MYB,WRNIP1,BCL11A,BATF,N/A,N/A,N/A,N/A,N/A,N/A
neg_patterns.pattern_8	705	#VALUE!	#VALUE!	NFAC2_HUMAN.H11MO.0.B	1	#VALUE!	NFAC2_MOUSE.H11MO.0.C	1	#VALUE!	FOXA1_MA0148.3	1	#VALUE!	SREBF2,EED,IKZF2,IKZF1,TCF7,IRF4,NFATC1,EBF1,FOXM1,RB1
neg_patterns.pattern_9	528	#VALUE!	#VALUE!	ATF3_MOUSE.H11MO.0.A	0.00101911	#VALUE!	JUNB_HUMAN.H11MO.0.A	0.00101911	#VALUE!	FOSL1+JUN_MA1128.1	0.00101911	#VALUE!	BATF,JUNB,JUND,BRCA1,BCL11A,MAFK,BCL3,IRF4,ZBED1,NFATC1
neg_patterns.pattern_10	491	#VALUE!	#VALUE!	PRDM1_C2H2_1	0.106792	#VALUE!	IRF8_HUMAN.H11MO.0.B	0.106792	#VALUE!	IRF8_MOUSE.H11MO.0.A	0.106792	#VALUE!	FOS,YBX1,ETV6,STAT3,SPI1,IRF4,ATF2,IKZF2,IRF5,BCL11A
neg_patterns.pattern_11	483	#VALUE!	#VALUE!	Dmbx1_MA0883.1	1	#VALUE!	ZN549_HUMAN.H11MO.0.C	1	#VALUE!	STAT1_MOUSE.H11MO.0.A	1	#VALUE!	YBX1,RXRA,ESRRA,EED,TBL1XR1,BMI1,IKZF2,RELB,ATF3,NFATC3
neg_patterns.pattern_12	481	#VALUE!	#VALUE!	NFKB2_HUMAN.H11MO.0.B	1.1811e-07	#VALUE!	NFKB2_MOUSE.H11MO.0.C	1.1811e-07	#VALUE!	RELB_HUMAN.H11MO.0.C	1.45569e-05	#VALUE!	YBX1,CHD4,HDAC6,BCL3,RELB,EBF1,N/A,N/A,N/A,N/A
neg_patterns.pattern_13	452	#VALUE!	#VALUE!	Arid3b_MA0601.1	0.264934	#VALUE!	FOXD2_forkhead_1	0.264934	#VALUE!	ZNF384_MA1125.1	0.264934	#VALUE!	ARID3A,CEBPB,NFATC1,MTA2,ATF2,JUND,STAT5A,BMI1,MEF2A,TCF7
neg_patterns.pattern_14	433	#VALUE!	#VALUE!	IRF4_HUMAN.H11MO.0.A	4.18248e-08	#VALUE!	IRF4_MOUSE.H11MO.0.A	4.56141e-08	#VALUE!	IRF8_HUMAN.H11MO.0.B	1.05576e-07	#VALUE!	SPI1,SMAD5,E2F8,MYB,CUX1,CHD1,BCL11A,ZBTB40,ASH2L,GABPA
neg_patterns.pattern_15	430	#VALUE!	#VALUE!	NFAC2_HUMAN.H11MO.0.B	0.240765	#VALUE!	NFAC2_MOUSE.H11MO.0.C	0.240765	#VALUE!	NFAC4_HUMAN.H11MO.0.C	0.240765	#VALUE!	EZH2,PAX8,IRF5,RFX5,SMAD1,STAT3,IKZF2,IKZF1,EED,MTA3
neg_patterns.pattern_16	427	#VALUE!	#VALUE!	COT2_MOUSE.H11MO.0.A	1	#VALUE!	SOX9_HMG_3	1	#VALUE!	NaN	NaN		RXRA,EED,IKZF1,ZSCAN29,IKZF2,SIX5,IRF5,CEBPB,JUNB,RELB
neg_patterns.pattern_17	411	#VALUE!	#VALUE!	LHX3_HUMAN.H11MO.0.C	0.0599961	#VALUE!	Arid3b_MA0601.1	0.11909	#VALUE!	Lhx3_MA0135.1	0.181771	#VALUE!	ZNF24,CUX1,ARID3A,MAFK,NFATC1,MTA2,ATF2,NFIC,TCF7,TBX21
neg_patterns.pattern_18	305	#VALUE!	#VALUE!	NFAC2_HUMAN.H11MO.0.B	0.00305975	#VALUE!	NFAC2_MOUSE.H11MO.0.C	0.00305975	#VALUE!	NFATC2_MA0152.1	0.149162	#VALUE!	IKZF1,IKZF2,EED,WRNIP1,ZBTB33,TCF7,ARID3A,RELB,MLLT1,DPF2
neg_patterns.pattern_19	296	#VALUE!	#VALUE!	STA5A_MOUSE.H11MO.0.A	0.524447	#VALUE!	Stat5a+Stat5b_MA0519.1	0.524447	#VALUE!	MEF2B_HUMAN.H11MO.0.A	0.755391	#VALUE!	FOS,SPI1,BATF,MYB,IRF4,PAX8,IKZF2,IKZF1,HSF1,PRDM15
neg_patterns.pattern_20	295	#VALUE!	#VALUE!	GSC2_MA0891.1	1	#VALUE!	GSC2_homeodomain_1	1	#VALUE!	NaN	NaN		EZH2,ZNF24,E4F1,IKZF1,PKNOX1,SMARCA5,IKZF2,TARDBP,PBX3,SPI1
neg_patterns.pattern_21	288	#VALUE!	#VALUE!	ZN329_HUMAN.H11MO.0.C	1	#VALUE!	NaN	NaN		NaN	NaN		BRCA1,CEBPB,EED,ZEB1,IKZF2,REST,IRF4,STAT5A,ZNF687,EBF1
neg_patterns.pattern_22	286	#VALUE!	#VALUE!	NFATC1_NFAT_3	0.0244767	#VALUE!	EBF1_EBF_1	0.0423189	#VALUE!	EBF1_MA0154.3	0.0423189	#VALUE!	CHD1,RAD51,FOXK2,IKZF1,SPI1,EED,IKZF2,RAD21,RB1,IRF4
neg_patterns.pattern_23	257	#VALUE!	#VALUE!	Arid3b_MA0601.1	0.278826	#VALUE!	ZNF384_MA1125.1	0.278826	#VALUE!	PIT1_HUMAN.H11MO.0.C	0.551143	#VALUE!	CHD4,ARID3A,ATF2,ZNF24,NFATC1,SPI1,MEF2C,MEF2A,BMI1,TBX21
neg_patterns.pattern_24	251	#VALUE!	#VALUE!	ATF3_HUMAN.H11MO.0.A	0.00229112	#VALUE!	TFE3_bHLH_1	0.00229112	#VALUE!	TFEB_MA0692.1	0.00229112	#VALUE!	USF2,USF1,ATF3,RAD51,NR2C2,PRDM15,SREBF2,CREM,HSF1,FOS
neg_patterns.pattern_25	249	#VALUE!	#VALUE!	ZN549_HUMAN.H11MO.0.C	1	#VALUE!	SRF_MOUSE.H11MO.0.A	1	#VALUE!	NaN	NaN		EED,IKZF2,IRF4,IKZF1,ZFP36,ARNT,ZNF143,BCLAF1,BATF,EBF1
neg_patterns.pattern_26	242	#VALUE!	#VALUE!	EBF1_EBF_1	1	#VALUE!	EBF1_MA0154.3	1	#VALUE!	ZNF238_C2H2_1	1	#VALUE!	NFYA,CEBPZ,EED,IKZF1,NFYB,IKZF2,CUX1,MYB,RFX5,IRF3
neg_patterns.pattern_27	218	#VALUE!	#VALUE!	BATF3_HUMAN.H11MO.0.B	1	#VALUE!	BATF3_MOUSE.H11MO.0.A	1	#VALUE!	IRF1_HUMAN.H11MO.0.A	1	#VALUE!	EZH2,STAT3,ZNF384,SREBF1,IRF5,NFIC,CUX1,ASH2L,GABPA,JUNB
neg_patterns.pattern_28	216	#VALUE!	#VALUE!	CTCF_MA0139.1	3.23719e-12	#VALUE!	CTCF_MOUSE.H11MO.0.A	1.03601e-10	#VALUE!	CTCF_HUMAN.H11MO.0.A	1.29111e-10	#VALUE!	CTCF,RAD21,SMC3,ZNF143,SMARCA5,YY1,TRIM22,WRNIP1,KLF5,ZEB1
neg_patterns.pattern_29	168	#VALUE!	#VALUE!	IRF2_MA0051.1	0.0793516	#VALUE!	IRF7_HUMAN.H11MO.0.C	0.0793516	#VALUE!	IRF7_MOUSE.H11MO.0.C	0.0793516	#VALUE!	MAFK,ARID3A,RAD21,RXRA,HSF1,ATF2,NFIC,MEF2A,SKIL,ZNF217
neg_patterns.pattern_30	167	#VALUE!	#VALUE!	NFAC2_HUMAN.H11MO.0.B	0.278605	#VALUE!	NFAC2_MOUSE.H11MO.0.C	0.278605	#VALUE!	NFATC2_MA0152.1	0.278605	#VALUE!	NFXL1,EED,SREBF1,IKZF2,ZNF207,STAT5A,TAF1,MYC,MEF2B,FOXK2
neg_patterns.pattern_31	148	#VALUE!	#VALUE!	SNAI1_HUMAN.H11MO.0.C	1	#VALUE!	SNAI1_MOUSE.H11MO.0.C	1	#VALUE!	NFATC1_NFAT_2	1	#VALUE!	RXRA,EED,E2F4,SKIL,IKZF2,IKZF1,TCF7,ATF2,BCL3,TRIM22
neg_patterns.pattern_32	131	#VALUE!	#VALUE!	ZNF384_MA1125.1	0.575787	#VALUE!	Foxq1_MA0040.1	0.575787	#VALUE!	ONECUT1_CUT_1	0.575787	#VALUE!	HSF1,ARID3A,MTA2,CEBPB,RCOR1,BMI1,TCF7,MEF2C,TARDBP,ETV6
neg_patterns.pattern_33	125	#VALUE!	#VALUE!	STAT1_MA0137.3	0.234775	#VALUE!	Stat5a+Stat5b_MA0519.1	0.234775	#VALUE!	STA5B_HUMAN.H11MO.0.A	0.234775	#VALUE!	HSF1,NFATC1,CEBPB,CEBPZ,MTA3,ATF2,IRF4,STAT5A,BMI1,SPI1
neg_patterns.pattern_34	123	#VALUE!	#VALUE!	STA5A_MOUSE.H11MO.0.A	0.130081	#VALUE!	Stat5a+Stat5b_MA0519.1	0.130081	#VALUE!	STA5B_HUMAN.H11MO.0.A	0.130081	#VALUE!	NFIC,STAT5A,IKZF2,MTA3,BCL11A,JUNB,ZBED1,EED,NFATC1,RCOR1
neg_patterns.pattern_35	105	#VALUE!	#VALUE!	FOSB_MOUSE.H11MO.0.A	0.0105411	#VALUE!	BACH2_HUMAN.H11MO.0.A	0.0105411	#VALUE!	JDP2_MA0655.1	0.0105411	#VALUE!	NFATC1,JUND,TCF7,JUNB,ARID3A,MEF2A,ZNF217,ZSCAN29,BMI1,ATF2
neg_patterns.pattern_36	95	#VALUE!	#VALUE!	RHOXF1_homeodomain_3	0.0510485	#VALUE!	RHOXF1_homeodomain_1	0.0510485	#VALUE!	MSX1_homeodomain_1	0.319147	#VALUE!	JUND,NR2C1,IKZF2,ELK1,BATF,MXI1,EBF1,EED,KLF5,SMARCA5
neg_patterns.pattern_37	87	#VALUE!	#VALUE!	PAX5_MOUSE.H11MO.0.A	8.98491e-08	#VALUE!	PAX2_PAX_1	5.46715e-07	#VALUE!	PAX5_PAX_1	2.42974e-05	#VALUE!	PAX5,ZBTB33,PBX3,ZNF384,RAD51,USF1,TCF7,HDGF,EGR1,NKRF
neg_patterns.pattern_38	86	#VALUE!	#VALUE!	PRD16_MOUSE.H11MO.0.B	1	#VALUE!	CTCFL_MA1102.1	1	#VALUE!	PAX5_HUMAN.H11MO.0.A	1	#VALUE!	HDAC2,CBX5,JUND,ZBTB33,CHD1,WRNIP1,FOXK2,SIX5,ZNF207,MYC
neg_patterns.pattern_39	83	#VALUE!	#VALUE!	NFATC1_NFAT_1	1	#VALUE!	STAT2_HUMAN.H11MO.0.A	1	#VALUE!	STAT2_MOUSE.H11MO.0.A	1	#VALUE!	IRF5,RAD51,ZBTB33,E4F1,USF1,HDGF,ZNF592,ZNF384,KLF5,IKZF2
neg_patterns.pattern_40	83	#VALUE!	#VALUE!	COE1_HUMAN.H11MO.0.A	0.000280713	#VALUE!	COE1_MOUSE.H11MO.0.A	0.000280713	#VALUE!	EBF1_EBF_1	0.00140602	#VALUE!	EBF1,NFXL1,MEF2B,ATF3,MYC,CUX1,BMI1,N/A,N/A,N/A
neg_patterns.pattern_41	78	#VALUE!	#VALUE!	SP1_MOUSE.H11MO.0.A	5.39925e-08	#VALUE!	SP2_HUMAN.H11MO.0.A	3.03009e-07	#VALUE!	SP2_MOUSE.H11MO.0.B	3.03009e-07	#VALUE!	STAT3,ZEB1,STAT1,EGR1,ZNF687,ELF1,EBF1,N/A,N/A,N/A
neg_patterns.pattern_42	78	#VALUE!	#VALUE!	NRF1_HUMAN.H11MO.0.A	2.61019e-05	#VALUE!	NRF1_NRF_1	2.61019e-05	#VALUE!	NRF1_MOUSE.H11MO.0.A	2.61019e-05	#VALUE!	NRF1,ATF3,FOXK2,ZEB1,USF1,PRDM15,USF2,ZBTB33,WRNIP1,ZNF207
neg_patterns.pattern_43	77	#VALUE!	#VALUE!	ZFP82_HUMAN.H11MO.0.C	0.0370072	#VALUE!	MZF1_HUMAN.H11MO.0.B	0.179221	#VALUE!	STAT2_HUMAN.H11MO.0.A	0.264112	#VALUE!	HDAC2,HCFC1,EED,KLF5,STAT1,POLR2AphosphoS5,IKZF2,RUNX3,BMI1,TBX21
neg_patterns.pattern_44	72	#VALUE!	#VALUE!	INSM1_MA0155.1	0.124903	#VALUE!	E2F4_MOUSE.H11MO.0.A	0.124903	#VALUE!	TFDP1_HUMAN.H11MO.0.C	0.124903	#VALUE!	SREBF2,CTCF,RAD21,SMC3,IRF4,IRF3,MYB,ZNF143,ZNF384,TRIM22
neg_patterns.pattern_45	66	#VALUE!	#VALUE!	KAISO_HUMAN.H11MO.0.A	0.017274	#VALUE!	KAISO_MOUSE.H11MO.0.B	0.017274	#VALUE!	ZBTB33_MA0527.1	0.017274	#VALUE!	BRCA1,ZBTB33,USF2,USF1,ATF3,MYC,RBBP5,RAD51,CHD2,IRF5
neg_patterns.pattern_46	64	#VALUE!	#VALUE!	TEAD2_MOUSE.H11MO.0.C	0.460219	#VALUE!	PLAG1_MA0163.1	1	#VALUE!	ZN436_HUMAN.H11MO.0.C	1	#VALUE!	RXRA,IRF4,E4F1,RFX5,FOXK2,ELK1,EED,ZNF207,MEF2C,ZBTB40
neg_patterns.pattern_47	44	#VALUE!	#VALUE!	ZN770_HUMAN.H11MO.0.C	0.142211	#VALUE!	RORG_HUMAN.H11MO.0.C	0.25166	#VALUE!	RORG_MOUSE.H11MO.0.B	0.25166	#VALUE!	SIX5,SREBF1,HCFC1,ETS1,ZBTB33,MAX,ZNF143,E2F4,IRF3,CBFB
neg_patterns.pattern_48	33	#VALUE!	#VALUE!	ZFP82_HUMAN.H11MO.0.C	0.237123	#VALUE!	Lhx3_MA0135.1	1	#VALUE!	STA5A_MOUSE.H11MO.0.A	1	#VALUE!	CHD1,ZSCAN29,NFATC1,JUND,SMAD5,EED,ZNF217,GATAD2B,MXI1,NFATC3
neg_patterns.pattern_49	33	#VALUE!	#VALUE!	PAX2_PAX_1	0.0899355	#VALUE!	PAX6_PAX_1	0.0899355	#VALUE!	PAX1_MA0779.1	0.0899355	#VALUE!	PRDM15,ZBTB33,USF1,TCF7,RCOR1,ZNF207,PAX5,MXI1,GATAD2B,MLLT1
neg_patterns.pattern_50	29	#VALUE!	#VALUE!	TF65_MOUSE.H11MO.0.A	0.382904	#VALUE!	RELA_MA0107.1	0.382904	#VALUE!	NFKB2_HUMAN.H11MO.0.B	0.382904	#VALUE!	RXRA,NR2C1,ZNF592,KLF5,SMAD5,NKRF,SP1,ETV6,ZNF687,ZNF143
neg_patterns.pattern_51	23	#VALUE!	#VALUE!	Arid5a_MA0602.1	0.670653	#VALUE!	PROP1_MA0715.1	0.670653	#VALUE!	PROP1_homeodomain_1	0.670653	#VALUE!	CEBPB,CUX1,NKRF,ARNT,MXI1,ZBED1,POLR2AphosphoS5,ATF2,BCL11A,MLLT1
neg_patterns.pattern_52	20	#VALUE!	#VALUE!	RELA_MA0107.1	0.207044	#VALUE!	NFKB1_HUMAN.H11MO.1.B	0.207044	#VALUE!	NFKB1_MOUSE.H11MO.0.A	0.207044	#VALUE!	SREBF1,ATF3,ELK1,GABPA,SMAD5,SIX5,JUNB,SRF,NFATC3,PKNOX1
